# Supplementary material for: Modulatory Effect of Protein and Carotene Dietary Levels on Pig gut Microbiota
Source: Sci Rep. 2019 Oct 10;9:14582. doi: 10.1038/s41598-019-51136-6 (PMC6787051; doi:10.1038/s41598-019-51136-6)
Supplement: Supplementary file 2 — Supplementary Table S1. Amplicon Sequences Variants (ASVs) identified in the presence-absence test between time-points for ASVs [file 41598_2019_51136_MOESM2_ESM.xlsx]

## Sheet: Table S1
Supplementary Table S1. Amplicon Sequences Variants (ASVs) identified in the presence-absence test between time-points for ASVs
ASVs	Phylum	Genus	featureIndices	Samp. in T1	Samp. in T2	Reads in T1	Reads in T2
SV85	p__Proteobacteria	g__	85	0	16	0	933
SV92	p__Firmicutes	g__Lactobacillus	92	0	21	0	878
SV98	p__Firmicutes	g__Lactobacillus	98	0	21	0	843
SV188	p__Proteobacteria	g__	188	0	15	0	684
SV274	p__Firmicutes	g__Pseudobutyrivibrio	274	0	10	0	579
SV318	p__Spirochaetes	g__Treponema	318	0	13	0	417
SV327	p__Firmicutes	g__	327	20	0	538	0
SV338	p__Bacteroidetes	g__	338	0	12	0	526
SV345	p__Firmicutes	g__	345	0	10	0	523
SV370	p__Spirochaetes	g__Treponema	370	0	11	0	506
SV452	p__Spirochaetes	g__Treponema	452	0	13	0	431
SV453	p__Bacteroidetes	g__Paludibacter	453	0	10	0	430
SV476	p__Proteobacteria	g__	476	0	13	0	409
SV511	p__Spirochaetes	g__Treponema	511	0	13	0	391
SV517	p__Bacteroidetes	g__	517	0	11	0	390
SV556	p__Firmicutes	g__Oscillospira	556	14	0	373	0
SV572	p__Spirochaetes	g__Treponema	572	0	11	0	366
SV595	p__Firmicutes	g__Anaerovibrio	595	0	11	0	355
SV620	p__Firmicutes	g__Dialister	620	11	0	345	0
SV675	p__Proteobacteria	g__	675	0	12	0	301
SV687	p__Firmicutes	g__Pseudobutyrivibrio	687	0	10	0	320
SV830	p__Spirochaetes	g__Treponema	830	0	12	0	277
SV863	p__Firmicutes	g__Coprococcus	863	11	0	268	0
SV895	p__Firmicutes	g__Anaerovibrio	895	0	10	0	260
SV901	p__Spirochaetes	g__Treponema	901	0	10	0	259
SV916	p__Firmicutes	g__	916	0	10	0	256
SV928	p__Proteobacteria	g__	928	0	11	0	252
SV940	p__Firmicutes	g__Coprococcus	940	11	0	250	0
SV1015	p__Firmicutes	g__Roseburia	1015	10	0	237	0
SV1125	p__Spirochaetes	g__Treponema	1125	0	10	0	211
SV1535	p__Firmicutes	g__Coprococcus	1535	10	0	158	0
SV2153	p__Bacteroidetes	g__	2153	0	11	0	102
