# Supplementary material for: Modulatory Effect of Protein and Carotene Dietary Levels on Pig gut Microbiota
Source: Sci Rep. 2019 Oct 10;9:14582. doi: 10.1038/s41598-019-51136-6 (PMC6787051; doi:10.1038/s41598-019-51136-6)
Supplement: Supplementary file 3 — Supplementary Table S2. Amplicon Sequences Variants (ASVs) identified in the differentially abundant test between time-points for ASVs. [file 41598_2019_51136_MOESM3_ESM.xlsx]

## Sheet: Table S2
Supplementary TableS2. Amplicon Sequences Variants (ASVs) identified in the differentially abundant test between time-points for ASVs.
ASVs	Phylum	genus	+samples in group 1	+samples in group 2	counts in group 1	counts in group 2	pvalues	adjPvalues
SV1	p__Bacteroidetes	g__Prevotella	25	25	1762	948	1.10435e-10	2.10227e-10
SV100	p__Bacteroidetes	g__	25	15	637	240	0.000244378	0.000339042
SV1001	p__Bacteroidetes	g__	13	6	182	57	3.04583e-05	4.44355e-05
SV1002	p__Firmicutes	g__	2	11	39	200	6.90183e-29	3.61914e-28
SV1004	p__Firmicutes	g__Faecalibacterium	5	3	150	89	0.000577155	0.000789222
SV1011	p__Spirochaetes	g__Treponema	2	6	105	92	1.10414e-14	2.62337e-14
SV1015	p__Firmicutes	g__Roseburia	10	0	237	0	2.92108e-44	4.56474e-43
SV102	p__Bacteroidetes	g__	7	13	326	550	0.038151	0.0465368
SV1022	p__Spirochaetes	g__Treponema	0	7	0	235	1.34581e-56	6.03885e-55
SV1024	p__Bacteroidetes	g__	1	13	42	193	6.42473e-17	1.71892e-16
SV1027	p__Firmicutes	g__Faecalibacterium	7	0	233	0	4.16042e-45	6.80618e-44
SV103	p__Spirochaetes	g__Treponema	6	8	395	477	0.00238163	0.00313393
SV1031	p__Bacteroidetes	g__	1	12	52	180	4.09405e-18	1.16692e-17
SV1032	p__Bacteroidetes	g__[Prevotella]	2	7	33	199	4.16385e-24	1.62266e-23
SV1039	p__Firmicutes	g__Ruminococcus	0	5	0	231	5.44007e-26	2.37984e-25
SV1040	p__Firmicutes	g__	5	0	231	0	1.14691e-20	3.80004e-20
SV1044	p__Firmicutes	g__	0	9	0	231	6.37364e-60	3.63993e-58
SV1046	p__Bacteroidetes	g__CF231	2	17	17	213	7.00018e-23	2.5807e-22
SV1049	p__Firmicutes	g__Faecalibacterium	6	4	86	143	0.00640411	0.00822039
SV1050	p__Bacteroidetes	g__	2	5	64	165	1.00218e-33	7.5488e-33
SV1057	p__Bacteroidetes	g__	1	5	42	184	3.10755e-16	8.05346e-16
SV1059	p__Bacteroidetes	g__[Prevotella]	2	8	30	196	1.48177e-22	5.33744e-22
SV1060	p__Bacteroidetes	g__	6	0	225	0	1.58885e-42	2.15111e-41
SV1061	p__Firmicutes	g__Lachnospira	6	2	109	116	0.00249892	0.0032814
SV1067	p__Bacteroidetes	g__	1	5	34	191	5.53225e-33	3.98551e-32
SV1072	p__Firmicutes	g__Coprococcus	2	6	46	177	9.9027e-18	2.7673e-17
SV1073	p__Firmicutes	g__Faecalibacterium	6	2	157	66	1.25767e-05	1.86425e-05
SV1074	p__Bacteroidetes	g__	0	5	0	223	1.10195e-53	3.76219e-52
SV1078	p__Firmicutes	g__Dialister	6	1	114	107	1.43536e-10	2.71595e-10
SV1086	p__Firmicutes	g__Roseburia	0	5	0	220	1.01794e-38	1.13381e-37
SV1087	p__Firmicutes	g__Coprococcus	9	1	157	63	3.73912e-20	1.20705e-19
SV109	p__Firmicutes	g__	21	2	775	80	1.10431e-47	2.22348e-46
SV1091	p__Firmicutes	g__	3	5	58	161	1.15403e-09	2.06777e-09
SV1097	p__Spirochaetes	g__Treponema	0	7	0	217	1.15596e-56	5.26212e-55
SV1099	p__Bacteroidetes	g__Prevotella	16	3	193	23	4.58e-09	7.97437e-09
SV1100	p__Bacteroidetes	g__	2	22	13	203	1.99216e-26	9.09502e-26
SV111	p__Firmicutes	g__Anaerovibrio	4	11	263	572	6.59976e-11	1.27255e-10
SV1114	p__Bacteroidetes	g__	0	6	0	213	3.5688e-49	8.12291e-48
SV112	p__Firmicutes	g__	7	20	296	538	5.02096e-09	8.72764e-09
SV1124	p__Firmicutes	g__	0	5	0	211	7.40636e-58	3.6349e-56
SV1125	p__Spirochaetes	g__Treponema	0	10	0	211	1.49588e-54	5.52773e-53
SV1128	p__Firmicutes		5	0	210	0	1.85221e-44	2.93828e-43
SV1129	p__Firmicutes	g__Ruminococcus	5	1	186	24	2.39511e-32	1.64979e-31
SV1137	p__Firmicutes	g__Dialister	7	1	154	53	5.50087e-13	1.19988e-12
SV114	p__Firmicutes	g__	2	12	194	632	1.25933e-49	3.04273e-48
SV1145	p__Firmicutes	g__Faecalibacterium	6	1	116	90	0.0082181	0.0104803
SV1146	p__Firmicutes	g__Gemmiger	6	0	206	0	1.44162e-39	1.65866e-38
SV115	p__Bacteroidetes	g__	6	14	338	485	5.79653e-07	9.11256e-07
SV1157	p__Bacteroidetes	g__Prevotella	16	4	180	24	2.51837e-12	5.26995e-12
SV1158	p__Proteobacteria	g__Helicobacter	2	6	72	132	2.52976e-12	5.29025e-12
SV1166	p__Bacteroidetes	g__Paludibacter	0	7	0	203	2.28796e-50	5.89055e-49
SV1169	p__Bacteroidetes	g__Prevotella	3	6	53	149	2.30669e-24	9.12506e-24
SV117	p__Bacteroidetes	g__Prevotella	5	2	592	229	0.00617268	0.00793631
SV1170	p__Firmicutes	g__Faecalibacterium	6	2	124	78	5.7933e-07	9.11205e-07
SV1177	p__Bacteroidetes	g__Paludibacter	2	6	21	180	2.66605e-18	7.64754e-18
SV1178	p__Firmicutes	g__Roseburia	0	7	0	201	1.37278e-52	4.35544e-51
SV118	p__Bacteroidetes	g__Prevotella	23	20	499	321	0.0036811	0.00479765
SV1180	p__Bacteroidetes	g__[Prevotella]	1	8	16	185	3.1799e-33	2.33913e-32
SV1182	p__Firmicutes	g__Anaerovibrio	1	6	36	165	5.42075e-26	2.3747e-25
SV1185	p__Firmicutes	g__Megasphaera	5	2	138	62	3.78681e-15	9.24912e-15
SV119	p__Bacteroidetes	g__Prevotella	23	18	552	267	0.00587956	0.00756253
SV1190	p__Firmicutes	g__Oscillospira	5	4	33	167	1.69449e-32	1.17492e-31
SV1191	p__Bacteroidetes	g__CF231	0	5	0	200	1.31686e-39	1.52068e-38
SV1193	p__Firmicutes	g__Roseburia	0	5	0	200	1.5472e-45	2.61277e-44
SV1195	p__Bacteroidetes	g__	0	6	0	200	2.93432e-46	5.42158e-45
SV1199	p__Bacteroidetes	g__	1	8	9	190	1.9157e-45	3.21777e-44
SV12	p__Firmicutes	g__Lactobacillus	22	14	1139	392	7.07205e-09	1.21984e-08
SV1200	p__Spirochaetes	g__Treponema	1	6	53	146	4.7384e-11	9.23855e-11
SV1203	p__Bacteroidetes	g__Prevotella	8	1	171	27	2.75645e-24	1.08769e-23
SV1206	p__Firmicutes	g__Oscillospira	6	0	198	0	1.83695e-46	3.43443e-45
SV1207	p__Bacteroidetes	g__	15	5	153	45	8.46389e-12	1.71738e-11
SV1208	p__Spirochaetes	g__Treponema	2	5	73	125	9.37283e-32	6.14615e-31
SV1214	p__Firmicutes	g__Megasphaera	6	1	189	8	2.57248e-29	1.40525e-28
SV1216	p__Firmicutes	g__	6	7	126	71	0.00537391	0.00694056
SV1217	p__Proteobacteria	g__Campylobacter	5	3	133	64	0.0017732	0.00235601
SV1218	p__Spirochaetes	g__Treponema	5	0	197	0	9.46406e-44	1.4022e-42
SV122	p__Bacteroidetes	g__Prevotella	23	14	501	312	3.16561e-05	4.61187e-05
SV123	p__Bacteroidetes	g__CF231	8	24	280	533	0.000124151	0.000175578
SV1231	p__Tenericutes	g__Anaeroplasma	1	5	52	143	6.74628e-36	6.00285e-35
SV1233	p__Firmicutes	g__Coprococcus	9	1	164	31	5.83721e-26	2.54648e-25
SV1235	p__Firmicutes	g__Faecalibacterium	5	0	194	0	1.17469e-26	5.42602e-26
SV1239	p__Firmicutes	g__Oscillospira	1	7	11	183	6.12069e-29	3.23655e-28
SV124	p__Firmicutes	g__	7	20	244	567	2.01432e-09	3.57659e-09
SV1245	p__Firmicutes	g__Anaerovibrio	0	6	0	193	1.30646e-52	4.18733e-51
SV126	p__Firmicutes	g__Lactobacillus	1	21	20	768	1.49947e-55	6.03827e-54
SV1260	p__Bacteroidetes	g__	13	5	126	65	0.000126354	0.000178452
SV1264	p__Tenericutes	g__Anaeroplasma	0	5	0	190	8.92214e-55	3.37644e-53
SV1266	p__Firmicutes	g__Megasphaera	7	2	130	59	0.0343291	0.0419726
SV1267	p__Bacteroidetes	g__	2	11	58	131	2.25539e-13	5.00714e-13
SV127	p__Firmicutes	g__	6	20	217	545	7.37375e-12	1.50006e-11
SV1272	p__Bacteroidetes	g__[Prevotella]	2	6	42	147	5.65647e-09	9.79977e-09
SV1277	p__Bacteroidetes	g__	5	5	70	118	0.000624366	0.000851927
SV1278	p__Firmicutes	g__	0	5	0	188	2.44942e-52	7.39771e-51
SV128	p__Bacteroidetes	g__Prevotella	3	16	162	647	3.43298e-26	1.53168e-25
SV1285	p__Bacteroidetes	g__CF231	2	16	21	166	1.5136e-12	3.21449e-12
SV129	p__Bacteroidetes	g__Prevotella	5	8	174	635	9.12681e-32	6.00992e-31
SV1292	p__Firmicutes	g__Dialister	6	2	79	107	0.000136382	0.000192183
SV1295	p__Firmicutes	g__	0	9	0	186	4.39425e-54	1.51674e-52
SV1300	p__Firmicutes	g__Lachnospira	7	1	164	21	2.89446e-14	6.68491e-14
SV1304	p__Bacteroidetes	g__	0	6	0	185	6.38018e-40	7.44986e-39
SV1306	p__Firmicutes		0	5	0	185	2.09737e-50	5.48987e-49
SV1307	p__Bacteroidetes	g__	0	5	0	155	1.85955e-27	9.04157e-27
SV131	p__Firmicutes	g__Streptococcus	14	10	561	244	0.0030683	0.00401396
SV1311	p__Planctomycetes		5	1	174	10	1.97712e-14	4.61719e-14
SV1315	p__Bacteroidetes	g__	0	5	0	184	6.81853e-47	1.31393e-45
SV132	p__Firmicutes	g__Phascolarctobacterium	7	20	149	655	1.33084e-19	4.12653e-19
SV1321	p__Proteobacteria	g__Helicobacter	0	5	0	183	8.22127e-24	3.17626e-23
SV1324	p__Firmicutes	g__	0	6	0	183	2.94439e-45	4.86754e-44
SV1326	p__Spirochaetes	g__Treponema	3	7	71	112	5.11172e-22	1.79797e-21
SV1328	p__Firmicutes	g__Lachnospira	7	3	104	78	0.00312608	0.00408615
SV133	p__Firmicutes	g__Anaerovibrio	2	17	145	657	6.64975e-44	1.00418e-42
SV1334	p__Firmicutes	g__Oribacterium	5	1	167	15	1.26952e-30	7.48138e-30
SV1336	p__Bacteroidetes	g__Paludibacter	2	5	31	150	1.89881e-16	4.97428e-16
SV1339	p__Spirochaetes	g__Treponema	1	5	53	128	1.29653e-26	5.97124e-26
SV134	p__Bacteroidetes	g__	13	6	639	159	2.25568e-13	5.00714e-13
SV1343	p__Spirochaetes	g__Treponema	0	7	0	180	9.18705e-53	2.9749e-51
SV1344	p__Tenericutes	g__Anaeroplasma	1	5	69	111	1.62983e-14	3.82322e-14
SV135	p__Spirochaetes	g__Treponema	4	11	103	691	1.00193e-40	1.22454e-39
SV1363	p__Proteobacteria	g__Campylobacter	5	1	143	13	6.38424e-27	3.02002e-26
SV1366	p__Firmicutes	g__Oscillospira	5	4	71	107	0.0165298	0.0206936
SV1369	p__Bacteroidetes	g__	20	7	137	40	5.21795e-07	8.23184e-07
SV1370	p__Bacteroidetes	g__	0	7	0	177	2.26014e-36	2.12548e-35
SV1371	p__Bacteroidetes	g__Prevotella	9	1	171	6	5.46247e-29	2.90807e-28
SV1373	p__Bacteroidetes	g__[Prevotella]	0	7	0	177	1.10935e-25	4.74076e-25
SV1376	p__Bacteroidetes	g__[Prevotella]	2	7	34	143	4.46099e-27	2.12625e-26
SV1379	p__Firmicutes	g__Faecalibacterium	7	2	144	32	1.5706e-14	3.6898e-14
SV1385	p__Bacteroidetes	g__Prevotella	17	3	160	15	5.5923e-11	1.08697e-10
SV1398	p__Bacteroidetes	g__	2	11	27	147	4.0295e-28	2.03483e-27
SV1399	p__Firmicutes	g__Faecalibacterium	6	1	134	40	2.76621e-16	7.19261e-16
SV1402	p__Bacteroidetes	g__[Prevotella]	5	0	174	0	5.77366e-21	1.95211e-20
SV1408	p__Firmicutes		5	1	138	35	0.00412315	0.00536266
SV1411	p__Bacteroidetes	g__	0	6	0	173	4.48577e-37	4.41687e-36
SV1415	p__Firmicutes	g__Megasphaera	5	1	154	18	2.15178e-09	3.81419e-09
SV1416	p__Bacteroidetes	g__CF231	3	15	27	145	1.7885e-09	3.18101e-09
SV1419	p__Bacteroidetes	g__	1	5	22	150	9.32648e-33	6.62771e-32
SV142	p__Firmicutes	g__Phascolarctobacterium	7	20	177	598	4.26344e-14	9.77479e-14
SV1421	p__Bacteroidetes	g__	4	6	43	128	9.34609e-15	2.2324e-14
SV1429	p__Bacteroidetes	g__	15	5	127	43	5.92588e-09	1.02552e-08
SV1433	p__Firmicutes	g__Oscillospira	1	5	19	151	5.26853e-18	1.49085e-17
SV1439	p__Bacteroidetes	g__Paludibacter	2	6	11	158	2.78986e-36	2.60802e-35
SV144	p__Bacteroidetes	g__Prevotella	20	18	343	428	0.0331818	0.0406649
SV1443	p__Spirochaetes	g__Treponema	0	8	0	169	7.37315e-37	7.14786e-36
SV1444	p__Spirochaetes	g__Treponema	0	9	0	169	1.863e-52	5.79376e-51
SV1449	p__Firmicutes	g__Dorea	7	1	137	31	1.23848e-18	3.6254e-18
SV146	p__Proteobacteria	g__Succinivibrio	18	7	546	221	0.00553716	0.00713674
SV1463	p__Bacteroidetes	g__CF231	2	16	33	133	1.61947e-12	3.42774e-12
SV1465	p__Firmicutes	g__Phascolarctobacterium	5	4	127	39	0.00184448	0.00244762
SV1477	p__Firmicutes	g__Coprococcus	9	1	149	16	1.00434e-28	5.19708e-28
SV1478	p__Bacteroidetes	g__Prevotella	3	6	49	116	9.66526e-13	2.07651e-12
SV148	p__Bacteroidetes	g__Prevotella	21	17	339	426	0.00710719	0.00910057
SV1487	p__Firmicutes	g__Pseudobutyrivibrio	0	6	0	164	1.20393e-48	2.66354e-47
SV149	p__Firmicutes	g__Oscillospira	20	9	551	214	2.51202e-10	4.67709e-10
SV1492	p__Bacteroidetes	g__	5	0	163	0	7.84197e-31	4.69174e-30
SV1493	p__Firmicutes	g__Faecalibacterium	7	2	122	41	4.19483e-09	7.31998e-09
SV1497	p__Bacteroidetes	g__Prevotella	8	2	78	84	0.0126337	0.0158985
SV1498	p__Firmicutes	g__Oscillospira	1	7	13	149	2.91363e-27	1.40149e-26
SV15	p__Firmicutes	g__	24	13	937	529	0.000895114	0.00121083
SV150	p__Spirochaetes	g__Treponema	2	15	59	698	3.76492e-47	7.39101e-46
SV1505	p__Bacteroidetes	g__[Prevotella]	2	7	12	150	3.13878e-37	3.12982e-36
SV1509	p__Bacteroidetes	g__Prevotella	7	4	109	52	0.0125955	0.0158567
SV1510	p__Firmicutes	g__[Ruminococcus]	5	0	161	0	2.11733e-38	2.2854e-37
SV1516	p__Proteobacteria	g__Campylobacter	5	1	154	6	2.32998e-31	1.47848e-30
SV1517	p__Bacteroidetes	g__Prevotella	3	6	58	102	8.32563e-16	2.10385e-15
SV152	p__Firmicutes	g__Lactobacillus	1	20	34	692	2.6845e-52	8.0305e-51
SV1520	p__Bacteroidetes	g__	0	7	0	160	4.62864e-38	4.84524e-37
SV1528	p__Bacteroidetes	g__Bacteroides	0	5	0	159	7.42918e-33	5.31551e-32
SV153	p__Bacteroidetes	g__Prevotella	10	1	702	44	1.24521e-50	3.40104e-49
SV1531	p__Bacteroidetes	g__Prevotella	16	2	143	15	5.79892e-14	1.32372e-13
SV1535	p__Firmicutes	g__Coprococcus	10	0	158	0	1.839e-36	1.7451e-35
SV1544	p__Firmicutes	g__Megasphaera	5	1	136	21	2.997e-12	6.23416e-12
SV1545	p__Bacteroidetes	g__Prevotella	9	1	142	15	3.25446e-15	7.96127e-15
SV155	p__Bacteroidetes	g__CF231	8	24	262	480	0.000682601	0.000928964
SV1556	p__Bacteroidetes	g__Prevotella	6	3	88	68	8.22032e-06	1.22894e-05
SV156	p__Bacteroidetes	g__Prevotella	24	14	510	226	7.72046e-07	1.20707e-06
SV1560	p__Firmicutes	g__Oscillospira	5	0	156	0	3.12026e-35	2.61353e-34
SV1564	p__Bacteroidetes	g__	1	11	9	146	1.89511e-38	2.0526e-37
SV1565	p__Bacteroidetes	g__Prevotella	3	7	60	95	1.04725e-06	1.62762e-06
SV157	p__Bacteroidetes	g__	6	23	265	470	1.34067e-06	2.07441e-06
SV158	p__Proteobacteria	g__	2	13	199	535	2.87016e-29	1.56242e-28
SV1585	p__Bacteroidetes	g__Prevotella	5	0	153	0	3.80127e-32	2.58437e-31
SV1586	p__Firmicutes	g__	6	0	153	0	6.46393e-33	4.64604e-32
SV16	p__Bacteroidetes	g__	12	14	691	710	0.021522	0.026709
SV1601	p__Bacteroidetes	g__Prevotella	0	5	0	152	9.05657e-42	1.17548e-40
SV1602	p__Firmicutes	g__Anaerovibrio	0	5	0	152	2.58702e-19	7.88738e-19
SV1612	p__Bacteroidetes	g__CF231	2	15	26	125	2.36613e-14	5.50112e-14
SV1613	p__Bacteroidetes	g__CF231	1	6	100	51	4.74893e-10	8.68747e-10
SV1615	p__Firmicutes	g__	5	0	151	0	2.5583e-31	1.61035e-30
SV1616	p__Bacteroidetes	g__	1	6	16	135	1.92979e-30	1.12042e-29
SV1627	p__Firmicutes	g__Oscillospira	1	8	15	135	4.30256e-31	2.64468e-30
SV1640	p__Bacteroidetes	g__Prevotella	5	0	148	0	5.61618e-27	2.66472e-26
SV165	p__Bacteroidetes	g__Prevotella	9	2	567	159	1.39651e-23	5.34281e-23
SV1655	p__Bacteroidetes	g__	1	6	42	105	1.59791e-26	7.32707e-26
SV166	p__Firmicutes	g__Oribacterium	10	1	648	71	6.09702e-51	1.72529e-49
SV1660	p__Firmicutes	g__Oribacterium	5	2	59	87	0.000182648	0.000255089
SV1674	p__Fibrobacteres	g__Fibrobacter	1	5	26	119	5.07317e-25	2.06677e-24
SV168	p__Bacteroidetes	g__Prevotella	24	13	521	196	5.01873e-10	9.16501e-10
SV1683	p__Proteobacteria	g__	0	7	0	144	3.31126e-36	3.08333e-35
SV1684	p__Proteobacteria	g__	0	7	0	144	2.20279e-37	2.21762e-36
SV169	p__Bacteroidetes	g__Prevotella	10	1	664	46	2.65713e-51	7.58731e-50
SV1695	p__Bacteroidetes	g__Prevotella	5	1	128	14	5.86136e-19	1.76009e-18
SV170	p__Firmicutes	g__	6	20	209	501	1.57418e-12	3.33862e-12
SV1707	p__Bacteroidetes	g__Prevotella	1	6	13	128	1.43101e-25	6.04952e-25
SV172	p__Firmicutes	g__[Eubacterium]	8	5	324	380	0.00212204	0.00280409
SV1721	p__Firmicutes	g__Oscillospira	5	0	140	0	3.37343e-36	3.11645e-35
SV1738	p__Bacteroidetes	g__Prevotella	9	1	126	12	3.53581e-16	9.12569e-16
SV174	p__Firmicutes	g__Gemmiger	11	6	396	305	0.040284	0.0490054
SV1742	p__Firmicutes	g__Roseburia	0	5	0	138	1.03499e-45	1.77645e-44
SV1744	p__Bacteroidetes	g__	1	5	27	111	2.37197e-31	1.50209e-30
SV175	p__Bacteroidetes	g__Prevotella	21	8	495	205	0.0341978	0.0418447
SV1750	p__Spirochaetes	g__Treponema	1	8	14	123	1.64212e-35	1.41313e-34
SV1751	p__Bacteroidetes	g__[Prevotella]	2	6	42	95	1.7883e-07	2.87758e-07
SV1752	p__Bacteroidetes	g__	0	5	0	137	1.54486e-39	1.76451e-38
SV1756	p__Proteobacteria		0	5	0	136	1.84323e-28	9.36827e-28
SV1764	p__Bacteroidetes	g__Paludibacter	2	5	20	115	7.72648e-19	2.28952e-18
SV177	p__Firmicutes	g__Phascolarctobacterium	5	20	123	577	2.22338e-26	1.01066e-25
SV1771	p__Spirochaetes	g__Treponema	0	7	0	134	6.43291e-46	1.12254e-44
SV1785	p__Bacteroidetes	g__	0	7	0	133	3.13882e-44	4.88072e-43
SV1810	p__Bacteroidetes	g__	2	7	59	72	2.57409e-09	4.53971e-09
SV182	p__Firmicutes	g__Oscillospira	18	8	418	273	0.000104018	0.00014757
SV1829	p__Bacteroidetes	g__Paludibacter	3	5	47	82	4.15412e-16	1.06952e-15
SV184	p__Bacteroidetes	g__	8	6	509	177	5.20118e-09	9.03589e-09
SV1841	p__Bacteroidetes	g__Prevotella	9	0	128	0	2.8942e-23	1.08351e-22
SV1842	p__Firmicutes	g__Oscillospira	0	6	0	128	3.25418e-25	1.34669e-24
SV1844	p__Proteobacteria	g__	0	7	0	128	4.4376e-36	4.02847e-35
SV1855	p__Bacteroidetes	g__Prevotella	8	2	78	49	0.0311072	0.0381969
SV1863	p__Firmicutes	g__	0	8	0	127	4.78838e-40	5.63307e-39
SV188	p__Proteobacteria	g__	0	15	0	684	1.92642e-77	8.6441e-75
SV1886	p__Fibrobacteres	g__Fibrobacter	1	5	26	99	6.82434e-23	2.51883e-22
SV190	p__Spirochaetes	g__Treponema	6	8	328	352	0.0255117	0.031511
SV1905	p__Firmicutes	g__Dialister	6	0	123	0	4.45863e-34	3.44092e-33
SV1915	p__Bacteroidetes	g__Prevotella	5	1	105	17	1.89254e-07	3.03754e-07
SV192	p__Firmicutes	g__Phascolarctobacterium	21	12	438	240	0.0306718	0.0376771
SV1925	p__Spirochaetes	g__Treponema	0	8	0	122	1.88208e-38	2.0526e-37
SV1935	p__Fibrobacteres	g__Fibrobacter	1	5	21	100	1.69759e-23	6.43978e-23
SV1941	p__Firmicutes		5	1	89	31	2.50218e-14	5.81312e-14
SV1943	p__Proteobacteria	g__	0	8	0	120	2.54872e-40	3.04393e-39
SV195	p__Firmicutes	g__Faecalibacterium	7	3	456	218	7.90628e-10	1.42886e-09
SV1950	p__Firmicutes	g__Roseburia	0	6	0	119	4.00081e-37	3.96421e-36
SV1961	p__Bacteroidetes	g__Prevotella	5	0	118	0	9.1767e-27	4.28291e-26
SV1964	p__Bacteroidetes	g__	1	11	13	105	1.36816e-15	3.42422e-15
SV197	p__Bacteroidetes	g__[Prevotella]	15	11	461	212	0.0145802	0.0183112
SV1983	p__Bacteroidetes	g__[Prevotella]	5	1	75	42	4.51371e-09	7.86332e-09
SV1984	p__Bacteroidetes	g__Prevotella	2	5	45	72	1.14647e-18	3.36234e-18
SV199	p__Firmicutes	g__Lactobacillus	11	7	420	252	0.000928511	0.00125547
SV2	p__Bacteroidetes	g__Prevotella	25	24	1595	1027	3.17121e-05	4.61789e-05
SV20	p__Firmicutes	g__Lactobacillus	18	14	899	420	2.07367e-10	3.89092e-10
SV2003	p__Firmicutes	g__Gemmiger	5	0	115	0	4.25955e-31	2.62854e-30
SV2004	p__Firmicutes	g__Phascolarctobacterium	9	6	85	30	0.000602584	0.000823278
SV2011	p__Proteobacteria	g__	0	8	0	115	2.8256e-38	3.03945e-37
SV2018	p__Bacteroidetes	g__	1	12	12	102	1.30841e-17	3.6177e-17
SV202	p__Spirochaetes	g__Treponema	4	14	197	473	7.2398e-20	2.31335e-19
SV203	p__Bacteroidetes	g__	23	11	503	165	4.9496e-05	7.12171e-05
SV2032	p__Bacteroidetes	g__[Prevotella]	2	5	21	92	4.73781e-10	8.67218e-10
SV2034	p__Bacteroidetes	g__	5	0	112	0	6.26116e-26	2.72386e-25
SV2035	p__Bacteroidetes	g__Prevotella	5	0	112	0	9.79375e-32	6.39546e-31
SV2037	p__Bacteroidetes	g__Prevotella	8	1	96	16	4.14697e-13	9.1152e-13
SV204	p__Firmicutes	g__Oscillospira	14	6	551	117	1.12969e-20	3.75089e-20
SV2040	p__Proteobacteria	g__	0	7	0	112	4.99671e-32	3.36074e-31
SV2062	p__Bacteroidetes	g__Prevotella	8	1	100	10	5.67033e-19	1.70435e-18
SV207	p__Firmicutes	g__Faecalibacterium	12	4	477	186	1.01033e-06	1.5718e-06
SV2079	p__Bacteroidetes	g__Prevotella	5	0	109	0	1.88465e-21	6.50516e-21
SV2094	p__Firmicutes	g__Oscillospira	1	5	44	64	1.3519e-08	2.30153e-08
SV210	p__Firmicutes	g__	4	17	138	412	2.4302e-20	7.93478e-20
SV2123	p__Bacteroidetes	g__[Prevotella]	3	6	16	89	2.76412e-18	7.92163e-18
SV215	p__Proteobacteria	g__Succinivibrio	17	6	496	156	0.010926	0.0138047
SV2153	p__Bacteroidetes	g__	0	11	0	102	5.38304e-31	3.27677e-30
SV216	p__Firmicutes	g__Phascolarctobacterium	8	17	239	413	0.000630136	0.000859426
SV219	p__Firmicutes		9	10	285	365	0.0397298	0.04835
SV2191	p__Bacteroidetes		0	5	0	99	2.38001e-28	1.20574e-27
SV220	p__Bacteroidetes	g__Prevotella	3	14	34	616	1.11012e-43	1.63704e-42
SV221	p__Bacteroidetes	g__YRC22	2	6	81	569	6.43638e-35	5.30621e-34
SV222	p__Firmicutes	g__Lachnospira	11	7	275	374	1.55306e-05	2.29453e-05
SV225	p__Spirochaetes	g__Treponema	1	19	22	626	2.83209e-62	2.02172e-60
SV226	p__Bacteroidetes	g__Prevotella	3	7	105	539	4.83417e-41	6.02545e-40
SV2261	p__Firmicutes	g__	5	0	93	0	3.0807e-26	1.38038e-25
SV2286	p__Bacteroidetes	g__Prevotella	7	0	91	0	2.96681e-09	5.21474e-09
SV230	p__Firmicutes	g__Lactobacillus	11	8	387	243	0.00414487	0.00538867
SV2301	p__Bacteroidetes	g__	1	11	6	84	1.09314e-25	4.67788e-25
SV2305	p__Bacteroidetes	g__	3	5	24	66	2.26173e-06	3.44691e-06
SV231	p__Bacteroidetes	g__Prevotella	23	19	372	257	0.00131283	0.00175622
SV2319	p__Bacteroidetes	g__	1	12	9	80	3.0609e-20	9.93211e-20
SV233	p__Bacteroidetes	g__[Prevotella]	6	7	261	366	1.03196e-09	1.85328e-09
SV2338	p__Bacteroidetes	g__Prevotella	6	3	59	29	0.00290578	0.00380453
SV2347	p__Spirochaetes	g__Treponema	0	5	0	87	3.56389e-30	2.04273e-29
SV235	p__Bacteroidetes	g__CF231	6	24	135	485	1.19409e-12	2.54799e-12
SV236	p__Firmicutes		3	14	148	472	3.29409e-31	2.057e-30
SV2368	p__Proteobacteria	g__	0	6	0	86	1.08394e-35	9.56367e-35
SV2369	p__Bacteroidetes	g__Prevotella	5	1	76	10	9.53432e-17	2.52933e-16
SV237	p__Firmicutes	g__	18	4	410	177	1.80674e-13	4.03626e-13
SV2378	p__Bacteroidetes	g__Prevotella	6	2	69	16	0.00219502	0.00289688
SV238	p__Firmicutes	g__Roseburia	17	5	546	70	6.40636e-05	9.14238e-05
SV239	p__Bacteroidetes	g__	7	13	262	354	0.00118792	0.00159797
SV2390	p__Bacteroidetes	g__	11	3	73	11	6.01987e-10	1.09424e-09
SV24	p__Firmicutes	g__Bulleidia	11	8	624	684	1.16655e-05	1.73244e-05
SV241	p__Firmicutes	g__Roseburia	18	5	563	52	6.25813e-07	9.82349e-07
SV242	p__Bacteroidetes	g__CF231	12	14	426	188	7.62476e-05	0.000108516
SV243	p__Firmicutes		3	14	146	468	1.06698e-30	6.29959e-30
SV2434	p__Bacteroidetes	g__Prevotella	6	2	64	17	5.4606e-05	7.83901e-05
SV2435	p__Bacteroidetes	g__	1	9	7	74	3.34515e-22	1.18859e-21
SV244	p__Firmicutes	g__Oscillospira	2	11	165	449	4.87921e-22	1.72005e-21
SV2440	p__Bacteroidetes	g__	3	5	35	45	6.08069e-09	1.05115e-08
SV2448	p__Bacteroidetes	g__[Prevotella]	1	5	37	43	0.00121338	0.00162942
SV245	p__Spirochaetes	g__Treponema	5	6	300	311	1.19528e-19	3.72459e-19
SV2468	p__Spirochaetes	g__Treponema	0	6	0	79	1.55201e-32	1.08331e-31
SV248	p__Firmicutes	g__Anaerovibrio	4	10	171	436	1.01851e-09	1.83017e-09
SV249	p__Firmicutes	g__Oscillospira	5	8	249	357	8.15019e-15	1.95418e-14
SV250	p__Firmicutes	g__	7	18	212	394	9.81994e-07	1.52922e-06
SV2500	p__Bacteroidetes	g__[Prevotella]	2	6	17	60	3.29338e-06	4.9853e-06
SV2502	p__Bacteroidetes	g__	1	9	5	72	1.13737e-22	4.13002e-22
SV252	p__Firmicutes	g__Phascolarctobacterium	5	18	102	503	1.44032e-18	4.19475e-18
SV2522	p__Firmicutes	g__Dialister	6	1	67	8	8.4873e-10	1.53122e-09
SV253	p__Firmicutes	g__Phascolarctobacterium	5	18	105	500	2.97244e-26	1.3376e-25
SV254	p__Bacteroidetes	g__Prevotella	5	5	269	335	2.53272e-16	6.60738e-16
SV2574	p__Firmicutes	g__Phascolarctobacterium	2	7	21	50	8.97803e-10	1.6179e-09
SV258	p__Bacteroidetes	g__Prevotella	1	13	21	579	1.13346e-50	3.12297e-49
SV259	p__Firmicutes	g__	7	20	134	465	6.31888e-13	1.37053e-12
SV260	p__Bacteroidetes	g__Prevotella	12	4	533	64	6.33384e-17	1.69604e-16
SV261	p__Firmicutes	g__	9	3	419	177	0.0172181	0.0215295
SV2610	p__Proteobacteria	g__	0	6	0	68	1.11423e-27	5.48559e-27
SV262	p__Bacteroidetes	g__Prevotella	2	5	167	427	7.7636e-50	1.92011e-48
SV263	p__Firmicutes	g__	11	4	459	134	6.00837e-05	8.59394e-05
SV2636	p__Bacteroidetes	g__CF231	0	5	0	65	2.37922e-21	8.16736e-21
SV265	p__Firmicutes	g__Lachnospira	11	3	489	100	0.0275362	0.0339181
SV266	p__Firmicutes	g__Oscillospira	4	9	226	362	5.27084e-12	1.07785e-11
SV268	p__Firmicutes	g__	17	4	344	242	3.79572e-09	6.64214e-09
SV2685	p__Bacteroidetes	g__Prevotella	4	5	26	36	0.0230909	0.0286109
SV2694	p__Firmicutes	g__	1	6	11	51	1.76995e-15	4.40175e-15
SV27	p__Bacteroidetes	g__Prevotella	14	9	621	666	0.00669736	0.00858979
SV270	p__Bacteroidetes	g__CF231	1	11	61	525	1.21481e-49	2.95793e-48
SV271	p__Firmicutes	g__Oscillospira	4	11	257	327	2.57679e-09	4.54191e-09
SV2728	p__Bacteroidetes	g__Prevotella	6	1	53	6	3.336e-12	6.92099e-12
SV273	p__Bacteroidetes	g__	9	8	412	168	3.55102e-05	5.14709e-05
SV274	p__Firmicutes	g__Pseudobutyrivibrio	0	10	0	579	2.29365e-97	7.20436e-94
SV2740	p__Bacteroidetes	g__	6	4	47	11	0.000559769	0.000766115
SV277	p__Bacteroidetes	g__Prevotella	4	6	207	368	1.89269e-06	2.9028e-06
SV2776	p__Bacteroidetes	g__	5	1	39	16	0.000301176	0.000415639
SV2778	p__Spirochaetes	g__Treponema	0	7	0	55	1.98629e-22	7.11394e-22
SV279	p__Spirochaetes	g__Treponema	2	17	96	439	8.9295e-30	4.99067e-29
SV2792	p__Firmicutes	g__	1	5	4	50	1.44205e-12	3.0646e-12
SV2798	p__Firmicutes	g__Anaerovibrio	2	5	28	26	1.96708e-05	2.89396e-05
SV28	p__Bacteroidetes	g__	12	14	744	515	0.00882213	0.0112142
SV280	p__Firmicutes		9	1	542	31	4.3889e-57	2.02728e-55
SV2802	p__Bacteroidetes	g__	0	9	0	54	1.06871e-21	3.70921e-21
SV281	p__Bacteroidetes	g__Prevotella	2	15	25	547	1.26928e-46	2.3873e-45
SV2827	p__Bacteroidetes	g__CF231	0	6	0	52	2.84226e-22	1.01334e-21
SV283	p__Verrucomicrobia	g__	1	6	56	515	1.60314e-64	1.48102e-62
SV2842	p__Firmicutes	g__Phascolarctobacterium	7	2	43	8	0.000764907	0.00103783
SV285	p__Firmicutes	g__Coprococcus	4	8	154	416	6.15345e-26	2.68072e-25
SV286	p__Firmicutes	g__Anaerovibrio	4	5	285	285	0.00232011	0.00305939
SV288	p__Firmicutes		1	5	70	498	6.54804e-37	6.38739e-36
SV290	p__Fibrobacteres	g__Fibrobacter	6	9	196	371	2.2817e-07	3.65282e-07
SV2901	p__Bacteroidetes	g__Prevotella	5	1	35	11	9.17426e-08	1.49929e-07
SV2907	p__Bacteroidetes	g__	0	6	0	45	6.95289e-19	2.06844e-18
SV291	p__Firmicutes	g__Gemmiger	10	3	469	97	8.14557e-05	0.00011577
SV292	p__Bacteroidetes	g__CF231	15	13	410	153	2.85957e-07	4.55241e-07
SV295	p__Spirochaetes	g__Treponema	2	19	110	450	1.10259e-35	9.70095e-35
SV296	p__Bacteroidetes	g__	6	6	375	182	0.00586242	0.00754666
SV297	p__Fibrobacteres	g__Fibrobacter	3	9	123	433	1.48974e-25	6.28935e-25
SV298	p__Spirochaetes	g__Treponema	2	13	75	481	9.69519e-30	5.40899e-29
SV2988	p__Bacteroidetes	g__Prevotella	5	0	38	0	6.23251e-14	1.42063e-13
SV3	p__Bacteroidetes	g__Prevotella	25	24	1616	893	6.04196e-09	1.04503e-08
SV30	p__Firmicutes	g__Lactobacillus	19	14	821	412	5.80283e-06	8.7209e-06
SV300	p__Bacteroidetes	g__Prevotella	4	14	148	406	3.02439e-13	6.68986e-13
SV301	p__Firmicutes	g__Oscillospira	3	12	142	412	1.23445e-18	3.61698e-18
SV3012	p__Spirochaetes	g__Treponema	0	5	0	35	1.98141e-15	4.91208e-15
SV302	p__Bacteroidetes	g__	6	13	153	400	4.80646e-09	8.36405e-09
SV3024	p__Firmicutes	g__Phascolarctobacterium	1	5	6	27	1.34704e-06	2.08323e-06
SV303	p__Firmicutes	g__Oscillospira	11	7	332	221	0.000283893	0.000392478
SV3033	p__Firmicutes	g__Oscillospira	5	0	32	0	4.52239e-06	6.81613e-06
SV304	p__Firmicutes		10	8	379	173	1.84265e-05	2.71599e-05
SV307	p__Bacteroidetes	g__CF231	6	19	125	426	1.63349e-10	3.07971e-10
SV309	p__Bacteroidetes	g__Prevotella	22	6	456	93	0.014601	0.0183301
SV310	p__Firmicutes	g__Dorea	12	7	226	323	0.000469225	0.000643596
SV311	p__Firmicutes	g__Oscillospira	2	8	53	495	6.95158e-43	9.70441e-42
SV312	p__Bacteroidetes	g__Prevotella	11	1	514	32	4.34559e-46	7.71158e-45
SV314			3	6	61	485	2.39388e-49	5.61134e-48
SV318	p__Spirochaetes	g__Treponema	0	13	0	417	1.80636e-79	1.13475e-76
SV320	p__Firmicutes	g__Phascolarctobacterium	7	17	135	407	3.81649e-09	6.67461e-09
SV322	p__Bacteroidetes	g__	7	11	153	387	0.000584355	0.000798721
SV323	p__Firmicutes	g__Oscillospira	2	13	57	483	4.32227e-37	4.26926e-36
SV324	p__Firmicutes	g__	11	11	373	166	5.68297e-08	9.37019e-08
SV326	p__Firmicutes	g__Anaerovibrio	3	8	83	456	6.13631e-48	1.25975e-46
SV327	p__Firmicutes	g__	20	0	538	0	1.64054e-68	1.9819e-66
SV328	p__Firmicutes	g__	7	4	386	152	5.47831e-07	8.62958e-07
SV33	p__Spirochaetes	g__Treponema	7	12	415	811	7.66974e-18	2.1548e-17
SV333	p__Bacteroidetes	g__Prevotella	2	14	40	492	4.64863e-36	4.19579e-35
SV335	p__Firmicutes	g__Faecalibacterium	13	4	344	187	3.14209e-08	5.24405e-08
SV336	p__Firmicutes	g__Oscillospira	1	10	80	449	2.18441e-23	8.2566e-23
SV338	p__Bacteroidetes	g__	0	12	0	526	2.26543e-80	1.77893e-77
SV339	p__Spirochaetes	g__Treponema	0	9	0	526	7.19842e-73	1.41314e-70
SV341	p__Bacteroidetes	g__YRC22	3	6	173	352	2.94075e-06	4.45796e-06
SV344	p__Firmicutes	g__	9	1	491	32	4.24839e-24	1.65356e-23
SV345	p__Firmicutes	g__	0	10	0	523	3.3117e-81	3.96952e-78
SV346	p__Firmicutes	g__Oribacterium	9	1	475	48	3.10566e-37	3.10665e-36
SV348	p__Firmicutes	g__	10	4	391	131	0.0389028	0.0473987
SV349	p__Bacteroidetes	g__Prevotella	4	9	186	238	1.82531e-06	2.80083e-06
SV350	p__Spirochaetes	g__Treponema	5	7	219	302	3.3552e-17	9.12441e-17
SV351	p__Fibrobacteres	g__Fibrobacter	5	9	164	339	8.55294e-19	2.52252e-18
SV352	p__Verrucomicrobia	g__	1	5	85	435	2.80242e-54	1.01057e-52
SV354	p__Firmicutes	g__Lachnospira	11	5	275	243	0.000353247	0.000486431
SV355	p__Firmicutes	g__Lactobacillus	7	9	121	397	0.000176489	0.000246928
SV357	p__Proteobacteria	g__Desulfovibrio	3	5	182	334	3.24011e-38	3.47344e-37
SV358	p__Firmicutes	g__Bulleidia	8	5	214	301	0.000125434	0.000177233
SV36	p__Bacteroidetes	g__Prevotella	17	15	684	520	0.00910111	0.0115417
SV360	p__Bacteroidetes	g__	5	24	142	373	3.24147e-10	5.99261e-10
SV361	p__Firmicutes	g__Oscillospira	3	10	148	366	2.03756e-22	7.28928e-22
SV362	p__Spirochaetes	g__Treponema	1	10	21	422	6.41168e-69	8.39128e-67
SV363	p__Bacteroidetes	g__	6	1	365	146	2.84595e-26	1.28251e-25
SV364	p__Bacteroidetes	g__Prevotella	21	11	368	142	0.011179	0.0141188
SV365	p__Bacteroidetes	g__YRC22	2	6	189	321	4.13011e-33	3.00293e-32
SV366	p__Bacteroidetes	g__	18	13	259	249	0.0380085	0.046381
SV367	p__Firmicutes	g__Clostridium	8	4	220	288	4.82818e-06	7.27005e-06
SV368	p__Firmicutes	g__	11	9	356	151	2.39166e-05	3.50546e-05
SV369	p__Firmicutes	g__RFN20	2	6	102	405	1.75063e-26	8.00398e-26
SV370	p__Spirochaetes	g__Treponema	0	11	0	506	1.75534e-64	1.57529e-62
SV371	p__Bacteroidetes	g__	4	7	198	306	4.09211e-05	5.91229e-05
SV373	p__Proteobacteria	g__Succinivibrio	3	7	147	354	7.40873e-19	2.19743e-18
SV374	p__Firmicutes	g__Faecalibacterium	6	3	258	241	0.000205752	0.000286086
SV376	p__Firmicutes	g__Oribacterium	9	2	332	164	0.0209079	0.0259778
SV377	p__Bacteroidetes	g__Prevotella	2	14	68	427	3.31794e-36	3.08333e-35
SV378	p__Bacteroidetes	g__Prevotella	8	1	446	47	3.75628e-33	2.74383e-32
SV380	p__Firmicutes	g__Dorea	9	4	198	295	0.000122136	0.000172805
SV381	p__Firmicutes	g__Phascolarctobacterium	15	8	357	134	9.98206e-05	0.000141744
SV382	p__Proteobacteria	g__Succinivibrio	3	7	135	356	1.76518e-19	5.43573e-19
SV384	p__Spirochaetes	g__Treponema	1	14	22	467	6.59488e-53	2.15776e-51
SV386	p__Bacteroidetes	g__CF231	13	14	305	182	0.00137716	0.00183993
SV387	p__Firmicutes	g__Oscillospira	3	8	226	218	1.15527e-08	1.97427e-08
SV389	p__Firmicutes	g__Lactobacillus	10	6	366	115	1.64639e-16	4.32384e-16
SV391	p__Bacteroidetes	g__	6	12	162	318	2.19314e-06	3.34401e-06
SV394	p__Firmicutes	g__Lactobacillus	11	6	358	115	2.79171e-14	6.45712e-14
SV397	p__Firmicutes		0	5	0	471	1.19156e-73	2.49514e-71
SV4	p__Bacteroidetes	g__Prevotella	25	23	1474	850	1.51273e-07	2.44293e-07
SV400	p__Bacteroidetes	g__YRC22	3	7	103	364	1.29856e-09	2.32145e-09
SV401	p__Bacteroidetes	g__CF231	11	13	290	177	0.00584068	0.00752177
SV402	p__Firmicutes		4	5	218	248	0.0283536	0.034884
SV403	p__Firmicutes	g__Faecalibacterium	7	3	229	237	0.0153602	0.0192523
SV404	p__Bacteroidetes	g__	1	15	24	440	1.42487e-43	2.0866e-42
SV405	p__Bacteroidetes	g__	1	13	41	423	3.57362e-46	6.48828e-45
SV407	p__Bacteroidetes	g__	4	22	89	374	4.9928e-17	1.34037e-16
SV408	p__Bacteroidetes	g__[Prevotella]	7	6	373	90	0.000269852	0.000373888
SV409	p__Firmicutes	g__Faecalibacterium	12	7	242	220	0.017787	0.0222143
SV410	p__Bacteroidetes	g__Prevotella	4	11	157	305	6.60276e-09	1.14077e-08
SV412	p__Proteobacteria	g__Sutterella	0	8	0	461	4.15723e-71	6.87256e-69
SV413	p__Bacteroidetes	g__	22	13	336	124	7.80577e-06	1.16752e-05
SV414	p__Firmicutes	g__[Ruminococcus]	7	2	376	83	0.00736807	0.00941926
SV415	p__Firmicutes	g__Coprococcus	12	2	299	158	0.00725742	0.00928535
SV416	p__Bacteroidetes	g__Paludibacter	0	8	0	457	4.35716e-58	2.23944e-56
SV417	p__Firmicutes	g__	9	1	374	82	1.08533e-38	1.20036e-37
SV418	p__Firmicutes		3	5	173	283	0.00176688	0.00234861
SV420	p__Proteobacteria	g__Sutterella	2	6	148	307	0.00235326	0.0030992
SV421	p__Firmicutes	g__Coprococcus	1	9	12	442	6.26231e-49	1.40499e-47
SV423	p__Firmicutes	g__RFN20	2	6	55	398	5.97043e-22	2.09767e-21
SV424	p__Firmicutes	g__	1	8	47	406	2.76163e-63	2.22418e-61
SV426	p__Bacteroidetes	g__Prevotella	3	5	114	338	0.0011701	0.00157535
SV427	p__Bacteroidetes	g__	3	24	30	422	6.16044e-31	3.74274e-30
SV428	p__Bacteroidetes	g__Prevotella	3	11	199	252	2.15957e-12	4.54031e-12
SV429	p__Bacteroidetes	g__	4	24	49	402	7.95274e-28	3.94622e-27
SV43	p__Bacteroidetes	g__Prevotella	19	19	337	778	0.00013095	0.000184612
SV431	p__Firmicutes	g__	11	8	379	71	1.53486e-16	4.03769e-16
SV433	p__Bacteroidetes	g__	3	6	131	316	1.9268e-36	1.82292e-35
SV434	p__Firmicutes	g__Oscillospira	11	3	275	171	0.00188567	0.00249911
SV435	p__Bacteroidetes	g__Prevotella	3	13	128	318	6.90066e-21	2.3157e-20
SV438	p__Firmicutes	g__	10	4	301	143	0.0149998	0.0188231
SV442	p__Bacteroidetes	g__	10	9	192	248	0.0215144	0.026709
SV445	p__Bacteroidetes	g__CF231	5	20	85	350	2.82998e-12	5.89844e-12
SV448	p__Proteobacteria	g__	1	12	62	371	8.88818e-64	7.67846e-62
SV452	p__Spirochaetes	g__Treponema	0	13	0	431	2.52721e-56	1.08739e-54
SV453	p__Bacteroidetes	g__Paludibacter	0	10	0	430	1.20765e-69	1.64922e-67
SV455	p__Firmicutes	g__Oscillospira	13	2	313	115	1.88383e-25	7.90001e-25
SV459	p__Bacteroidetes	g__Prevotella	9	1	395	29	3.87764e-35	3.23927e-34
SV46	p__Firmicutes	g__Faecalibacterium	20	8	814	283	0.000488856	0.000669937
SV460	p__Firmicutes	g__	1	5	76	345	8.94024e-20	2.82793e-19
SV461	p__Bacteroidetes	g__YRC22	2	5	199	220	4.90853e-05	7.06585e-05
SV462	p__Bacteroidetes	g__[Prevotella]	5	7	84	335	8.02103e-20	2.54229e-19
SV465	p__Bacteroidetes	g__Prevotella	3	11	54	364	2.02638e-24	8.03646e-24
SV468	p__Firmicutes	g__Anaerovibrio	6	4	321	95	1.3814e-08	2.34793e-08
SV47	p__Firmicutes	g__Lactobacillus	18	15	788	305	1.19105e-08	2.0332e-08
SV472	p__Firmicutes	g__	11	10	232	179	0.021161	0.0262818
SV473	p__Bacteroidetes	g__Prevotella	17	8	293	117	0.000776111	0.00105258
SV474	p__Spirochaetes	g__Treponema	2	12	69	341	3.15386e-31	1.97336e-30
SV476	p__Proteobacteria	g__	0	13	0	409	3.79133e-81	3.96952e-78
SV477	p__Firmicutes		3	13	103	306	6.11935e-18	1.72539e-17
SV480	p__Firmicutes	g__	2	14	61	346	6.67395e-32	4.45072e-31
SV481	p__Firmicutes	g__	0	5	0	406	4.30652e-52	1.25248e-50
SV482	p__Bacteroidetes	g__	3	5	178	228	0.000611123	0.000834582
SV483	p__Firmicutes	g__	7	2	386	19	6.59997e-19	1.97058e-18
SV484	p__Bacteroidetes	g__	1	11	6	399	3.14814e-67	3.53154e-65
SV486	p__Firmicutes	g__	0	5	0	404	3.73173e-70	5.5816e-68
SV487	p__Bacteroidetes	g__	11	6	316	87	0.012155	0.0153206
SV490	p__Bacteroidetes	g__	4	22	86	314	1.3672e-22	4.94174e-22
SV491	p__Bacteroidetes	g__	1	12	25	375	4.02402e-34	3.12085e-33
SV492	p__Firmicutes	g__Oscillospira	11	2	326	73	6.88314e-19	2.05123e-18
SV493	p__Firmicutes		0	5	0	399	1.37874e-61	9.41439e-60
SV494	p__Firmicutes	g__Anaerovibrio	3	8	115	284	8.19301e-12	1.66457e-11
SV497	p__Bacteroidetes	g__	7	6	167	231	1.57191e-05	2.32019e-05
SV498	p__Firmicutes	g__Bulleidia	7	0	398	0	3.11394e-52	9.141e-51
SV499	p__Firmicutes	g__Faecalibacterium	8	3	240	157	0.00049579	0.000679144
SV5	p__Bacteroidetes	g__Prevotella	26	23	1416	710	1.46103e-06	2.25398e-06
SV500	p__Firmicutes	g__Oscillospira	16	6	318	79	0.0192271	0.0239461
SV501	p__Bacteroidetes	g__	2	5	42	355	1.80111e-41	2.3091e-40
SV502	p__Bacteroidetes	g__Prevotella	5	14	119	278	2.64932e-07	4.22626e-07
SV503	p__Bacteroidetes		6	0	397	0	4.08767e-46	7.33679e-45
SV504	p__Bacteroidetes	g__	5	5	293	103	0.0389881	0.0474841
SV505	p__Bacteroidetes	g__	3	7	209	187	5.88031e-13	1.27998e-12
SV507	p__Bacteroidetes	g__Prevotella	2	13	33	362	2.46261e-27	1.19184e-26
SV509	p__Bacteroidetes	g__	3	24	113	281	6.19553e-19	1.85158e-18
SV51	p__Firmicutes	g__Phascolarctobacterium	23	12	738	339	2.16277e-07	3.46418e-07
SV511	p__Spirochaetes	g__Treponema	0	13	0	391	1.72193e-75	4.50715e-73
SV515	p__Firmicutes	g__Oscillospira	1	5	38	352	1.83698e-38	2.01746e-37
SV517	p__Bacteroidetes	g__	0	11	0	390	9.519e-66	9.64489e-64
SV518	p__Firmicutes	g__RFN20	1	5	28	362	1.55461e-65	1.52595e-63
SV519	p__Firmicutes	g__Bulleidia	5	1	343	46	9.4631e-32	6.19242e-31
SV52	p__Bacteroidetes	g__Prevotella	8	16	457	609	0.00204848	0.00271374
SV520	p__Verrucomicrobia	g__	1	5	65	324	1.56992e-20	5.16349e-20
SV522	p__Firmicutes	g__Faecalibacterium	11	5	237	150	4.66659e-05	6.72374e-05
SV524	p__Bacteroidetes	g__[Prevotella]	4	7	89	297	5.2844e-25	2.14726e-24
SV525	p__Firmicutes	g__Bulleidia	7	0	386	0	1.15631e-54	4.32379e-53
SV526	p__Bacteroidetes	g__Prevotella	7	3	69	317	1.65978e-09	2.95542e-09
SV528	p__Bacteroidetes	g__Prevotella	3	12	102	283	1.44823e-26	6.65041e-26
SV53	p__Bacteroidetes	g__Prevotella	18	13	701	363	2.07707e-06	3.17937e-06
SV530	p__Bacteroidetes	g__	1	7	55	329	1.27882e-31	8.19748e-31
SV534	p__Firmicutes	g__Faecalibacterium	7	1	324	58	1.04544e-33	7.83705e-33
SV535	p__Bacteroidetes	g__	6	9	169	213	0.0408373	0.0496401
SV536	p__Firmicutes	g__	5	5	173	208	0.0405023	0.0492519
SV537	p__Bacteroidetes	g__Prevotella	1	11	23	358	2.89308e-61	1.85452e-59
SV539	p__Firmicutes	g__	0	5	0	380	8.15647e-77	3.20243e-74
SV544	p__Spirochaetes	g__Treponema	2	7	108	270	6.54479e-23	2.41849e-22
SV545	p__Firmicutes	g__	7	1	365	13	3.25523e-48	6.90857e-47
SV546	p__Bacteroidetes	g__Prevotella	10	10	126	251	0.00641984	0.00823722
SV547	p__Spirochaetes	g__Treponema	2	11	155	222	1.72306e-14	4.03589e-14
SV549	p__Firmicutes	g__	0	5	0	376	3.82559e-65	3.64127e-63
SV550	p__Bacteroidetes	g__YRC22	0	6	0	375	1.2097e-61	8.44368e-60
SV551	p__Firmicutes	g__Oscillospira	1	7	11	364	7.15092e-59	3.94053e-57
SV553	p__Proteobacteria	g__Sutterella	0	6	0	374	1.85329e-61	1.23855e-59
SV554	p__Firmicutes	g__Faecalibacterium	6	2	200	174	2.61638e-06	3.97969e-06
SV556	p__Firmicutes	g__Oscillospira	14	0	373	0	1.00227e-60	6.17279e-59
SV558	p__Bacteroidetes	g__Prevotella	17	8	259	113	0.0379962	0.046381
SV560	p__Proteobacteria	g__Helicobacter	1	8	50	322	3.76645e-38	3.96994e-37
SV561	p__Bacteroidetes	g__	5	4	305	67	1.70276e-07	2.74417e-07
SV567	p__Firmicutes	g__Coprococcus	2	8	86	281	1.11556e-28	5.7442e-28
SV568	p__Bacteroidetes	g__Prevotella	1	6	136	231	1.58285e-19	4.88863e-19
SV569	p__Spirochaetes	g__Treponema	4	12	129	238	6.08797e-10	1.1047e-09
SV570	p__Tenericutes	g__Anaeroplasma	2	5	90	277	3.54735e-18	1.01478e-17
SV572	p__Spirochaetes	g__Treponema	0	11	0	366	1.82825e-49	4.3504e-48
SV573	p__Firmicutes	g__Clostridium	6	3	234	131	0.000242061	0.000336125
SV574	p__Bacteroidetes		1	6	131	234	3.72314e-17	1.00901e-16
SV576	p__Firmicutes	g__	2	13	51	314	2.47814e-29	1.35607e-28
SV577	p__Bacteroidetes	g__	19	14	175	189	0.0115604	0.014577
SV578	p__Firmicutes	g__	5	0	364	0	1.76527e-43	2.56699e-42
SV579	p__Firmicutes	g__	0	8	0	362	2.13575e-72	3.72688e-70
SV580	p__Firmicutes	g__Bulleidia	6	0	360	0	1.17182e-58	6.23844e-57
SV581	p__Firmicutes	g__Oscillospira	3	9	171	189	0.0225763	0.0279843
SV583	p__Bacteroidetes	g__[Prevotella]	3	7	59	301	6.74858e-30	3.80562e-29
SV584	p__Firmicutes	g__Lactobacillus	1	5	39	320	1.76226e-29	9.77961e-29
SV587	p__Bacteroidetes	g__	0	5	0	358	5.88604e-75	1.32058e-72
SV589	p__Proteobacteria	g__Sutterella	0	6	0	357	6.46374e-48	1.31835e-46
SV59	p__Firmicutes	g__Oscillospira	20	9	586	449	0.00207895	0.00275294
SV592	p__Firmicutes	g__	0	5	0	357	8.47312e-52	2.44166e-50
SV593	p__Proteobacteria	g__Helicobacter	0	8	0	356	7.19104e-76	2.05337e-73
SV594	p__Firmicutes	g__Oribacterium	8	2	168	187	0.00625691	0.00803801
SV595	p__Firmicutes	g__Anaerovibrio	0	11	0	355	1.82323e-76	6.36307e-74
SV596	p__Spirochaetes	g__Treponema	5	2	294	60	0.00819384	0.0104536
SV597	p__Bacteroidetes	g__	4	24	85	269	6.01838e-11	1.16402e-10
SV599	p__Firmicutes	g__Dialister	8	1	289	64	2.6723e-17	7.27357e-17
SV6	p__Firmicutes	g__p-75-a5	17	16	927	701	0.00828276	0.0105585
SV600	p__Planctomycetes		5	2	217	136	5.25858e-08	8.69342e-08
SV601	p__Firmicutes	g__Dialister	8	1	277	75	5.96896e-12	1.21823e-11
SV603	p__Firmicutes	g__Megasphaera	7	1	309	42	1.6638e-35	1.42787e-34
SV605	p__Bacteroidetes	g__Prevotella	18	7	258	92	0.00161827	0.00215381
SV608	p__Spirochaetes	g__Treponema	1	12	18	330	1.62213e-42	2.18674e-41
SV609	p__Spirochaetes	g__Treponema	7	3	275	73	0.000253861	0.000351888
SV610	p__Bacteroidetes	g__	6	12	111	237	6.12809e-05	8.7572e-05
SV613	p__Firmicutes		4	5	160	187	1.83152e-19	5.62896e-19
SV615	p__Firmicutes	g__	0	5	0	347	1.79012e-62	1.30762e-60
SV617	p__Firmicutes	g__Bulleidia	5	2	225	122	2.27815e-06	3.47026e-06
SV62	p__Firmicutes	g__Clostridium	8	7	423	598	0.0363365	0.0443924
SV620	p__Firmicutes	g__Dialister	11	0	345	0	1.65469e-53	5.47094e-52
SV621	p__Firmicutes	g__Gemmiger	7	3	236	109	0.00284392	0.00372664
SV622	p__Bacteroidetes	g__Prevotella	2	7	178	167	2.6292e-07	4.19844e-07
SV623	p__Spirochaetes	g__Treponema	1	11	77	268	3.02624e-49	6.98927e-48
SV624	p__Firmicutes	g__Oscillospira	1	5	28	317	7.31543e-37	7.11386e-36
SV627	p__Firmicutes	g__Faecalibacterium	7	4	211	132	0.00113847	0.0015354
SV628	p__Firmicutes	g__	1	5	82	261	3.3083e-31	2.06178e-30
SV630	p__Firmicutes	g__Anaerovibrio	2	6	119	223	4.82873e-30	2.74268e-29
SV631	p__Bacteroidetes	g__Prevotella	6	1	291	50	4.41004e-16	1.13262e-15
SV633	p__Spirochaetes	g__Treponema	5	2	217	124	0.00120331	0.00161728
SV634	p__Firmicutes	g__Oscillospira	5	5	163	178	6.119e-13	1.32917e-12
SV635	p__Bacteroidetes	g__Prevotella	3	5	102	239	6.79729e-10	1.23198e-09
SV64	p__Bacteroidetes	g__	24	20	401	620	0.0113155	0.0142796
SV640	p__Spirochaetes	g__Treponema	1	5	37	303	9.20453e-29	4.77086e-28
SV643	p__Bacteroidetes	g__Prevotella	17	8	245	93	0.00324214	0.00423081
SV644	p__Firmicutes	g__	7	3	209	129	0.0303204	0.0372745
SV645	p__Bacteroidetes	g__	16	6	220	118	1.43375e-09	2.55586e-09
SV647	p__Firmicutes	g__Anaerovibrio	1	7	30	308	2.3952e-48	5.15295e-47
SV65	p__Firmicutes	g__Lactobacillus	18	13	689	327	8.13604e-08	1.33309e-07
SV650	p__Bacteroidetes	g__Prevotella	1	11	10	327	7.58302e-61	4.76365e-59
SV652	p__Bacteroidetes	g__	5	1	276	60	5.20896e-14	1.19078e-13
SV653	p__Bacteroidetes	g__CF231	0	9	0	335	2.08353e-55	8.18047e-54
SV655	p__Bacteroidetes	g__	1	15	11	324	3.39402e-42	4.49815e-41
SV656	p__Firmicutes	g__Oscillospira	1	5	66	269	6.87564e-51	1.92825e-49
SV657	p__Firmicutes	g__[Ruminococcus]	5	0	333	0	1.64169e-55	6.52726e-54
SV662	p__Firmicutes	g__Phascolarctobacterium	17	7	242	87	0.0207965	0.0258495
SV664	p__Firmicutes	g__Anaerovibrio	3	5	168	161	4.70199e-08	7.78954e-08
SV666	p__Firmicutes	g__[Eubacterium]	5	4	146	182	0.0236469	0.0292766
SV667	p__Bacteroidetes	g__Prevotella	3	5	104	224	0.00858834	0.0109347
SV669	p__Bacteroidetes	g__	1	15	4	323	1.22468e-42	1.68716e-41
SV67	p__Bacteroidetes	g__Prevotella	24	21	591	419	0.0386818	0.0471477
SV671	p__Proteobacteria	g__Succinivibrio	16	3	286	40	2.46267e-19	7.53189e-19
SV673	p__Firmicutes	g__	1	6	41	285	3.60145e-38	3.82168e-37
SV675	p__Proteobacteria	g__	0	12	0	301	1.53565e-70	2.41174e-68
SV676	p__Tenericutes	g__Anaeroplasma	0	8	0	323	5.68229e-67	6.15451e-65
SV68	p__Bacteroidetes	g__Prevotella	23	13	709	299	0.0196534	0.0244577
SV680	p__Proteobacteria	g__	5	2	225	97	0.00694087	0.00889848
SV685	p__Firmicutes	g__	7	1	250	70	0.0008521	0.00115414
SV686	p__Firmicutes		3	6	124	196	0.000279814	0.000387179
SV687	p__Firmicutes	g__Pseudobutyrivibrio	0	10	0	320	1.77324e-72	3.27631e-70
SV688	p__Bacteroidetes	g__	6	1	280	39	1.64367e-15	4.09418e-15
SV691	p__Firmicutes	g__Anaerovibrio	3	6	66	252	2.91891e-24	1.14891e-23
SV692	p__Firmicutes	g__Coprococcus	2	5	86	232	4.72621e-26	2.07623e-25
SV693	p__Bacteroidetes	g__Prevotella	18	7	238	79	0.00242491	0.00318821
SV699	p__Firmicutes	g__[Ruminococcus]	7	1	290	26	3.99132e-27	1.90818e-26
SV7	p__Firmicutes	g__Lactobacillus	22	14	1075	510	8.96289e-06	1.33741e-05
SV70	p__Firmicutes	g__Lactobacillus	19	12	700	282	5.22916e-12	1.07002e-11
SV700	p__Bacteroidetes	g__	1	7	30	286	5.33995e-44	8.22195e-43
SV702	p__Firmicutes	g__Blautia	6	0	315	0	2.31784e-47	4.6078e-46
SV703	p__Firmicutes	g__	1	11	24	291	2.20969e-52	6.80455e-51
SV706	p__Spirochaetes	g__Treponema	1	12	20	293	1.01404e-36	9.77021e-36
SV707	p__Bacteroidetes	g__	3	22	33	279	3.78683e-24	1.48125e-23
SV709	p__Firmicutes	g__Anaerovibrio	6	2	261	51	4.9493e-22	1.7428e-21
SV71	p__Bacteroidetes	g__	23	20	368	614	0.00260845	0.00342094
SV711	p__Bacteroidetes	g__	1	10	9	302	3.74477e-56	1.54768e-54
SV716	p__Bacteroidetes	g__	1	9	65	245	1.55412e-42	2.1132e-41
SV718	p__Bacteroidetes	g__	0	8	0	309	4.42042e-58	2.23944e-56
SV719	p__Bacteroidetes	g__CF231	1	6	74	235	4.33367e-43	6.1593e-42
SV72	p__Firmicutes	g__[Eubacterium]	11	4	734	245	0.00017975	0.000251266
SV721	p__Proteobacteria	g__	5	2	228	79	0.000199011	0.000277081
SV722	p__Firmicutes		2	5	52	255	9.77564e-31	5.79345e-30
SV723	p__Bacteroidetes	g__	1	8	28	279	1.52841e-48	3.31086e-47
SV725	p__Firmicutes		0	8	0	305	2.57564e-56	1.09325e-54
SV726	p__Firmicutes		3	11	54	251	2.14966e-33	1.58872e-32
SV729	p__Spirochaetes	g__Treponema	1	7	32	271	2.51234e-54	9.1759e-53
SV730	p__Firmicutes		3	8	29	274	1.37575e-22	4.96694e-22
SV731	p__Firmicutes	g__Oscillospira	9	3	216	87	3.61018e-13	7.96318e-13
SV732	p__Firmicutes	g__Anaerovibrio	1	8	36	267	7.04573e-46	1.21597e-44
SV733	p__Firmicutes	g__	6	3	273	30	0.000639914	0.000872383
SV734	p__Bacteroidetes	g__	2	11	41	262	7.03948e-34	5.34083e-33
SV737	p__Firmicutes	g__	2	11	89	213	2.02429e-21	6.96417e-21
SV738	p__Fibrobacteres	g__Fibrobacter	1	6	23	279	1.901e-46	3.53315e-45
SV74	p__Fibrobacteres	g__Fibrobacter	10	9	550	425	0.0239658	0.0296598
SV740	p__Proteobacteria	g__Sutterella	2	6	130	171	1.26859e-12	2.70485e-12
SV741	p__Proteobacteria	g__Sutterella	0	7	0	301	2.82164e-50	7.2055e-49
SV742	p__Bacteroidetes	g__	1	10	22	279	9.52219e-41	1.16833e-39
SV747	p__Bacteroidetes	g__Prevotella	2	5	43	257	4.30663e-36	3.94377e-35
SV748	p__Spirochaetes	g__Treponema	1	7	19	280	2.25605e-50	5.85639e-49
SV749	p__Firmicutes	g__	6	10	145	154	0.0188858	0.0235491
SV75	p__Bacteroidetes	g__Prevotella	12	1	910	62	3.56496e-54	1.25815e-52
SV752	p__Firmicutes	g__Bulleidia	6	2	221	77	0.00534071	0.00690336
SV756	p__Bacteroidetes	g__	3	7	148	149	0.00535728	0.00692194
SV759	p__Bacteroidetes	g__	23	12	211	85	0.000174171	0.000243902
SV76	p__Proteobacteria	g__Sutterella	4	8	437	535	0.0333926	0.0409072
SV760	p__Bacteroidetes	g__	3	5	103	193	4.26448e-27	2.03567e-26
SV761	p__Firmicutes	g__Coprococcus	2	7	36	260	3.2582e-43	4.6945e-42
SV762	p__Firmicutes	g__	0	5	0	296	1.26722e-62	9.47702e-61
SV766	p__Firmicutes	g__Anaerovibrio	1	6	16	279	6.57683e-36	5.8687e-35
SV767	p__Firmicutes	g__Coprococcus	10	1	234	61	1.25124e-25	5.31099e-25
SV774	p__Proteobacteria	g__Helicobacter	2	6	35	257	2.20093e-44	3.47392e-43
SV778	p__Firmicutes	g__[Ruminococcus]	5	2	128	163	5.28708e-11	1.02955e-10
SV779	p__Bacteroidetes	g__YRC22	1	5	34	257	5.88002e-21	1.98593e-20
SV781	p__Firmicutes	g__Oscillospira	4	5	223	67	0.0164908	0.0206529
SV782	p__Bacteroidetes	g__	1	13	46	244	1.8997e-21	6.54991e-21
SV785	p__Firmicutes	g__RFN20	1	5	60	229	1.36671e-34	1.09791e-33
SV79	p__Firmicutes	g__Anaerovibrio	1	17	67	815	3.02839e-63	2.37805e-61
SV790	p__Bacteroidetes	g__Prevotella	16	6	222	66	0.00032838	0.000452983
SV792	p__Firmicutes	g__Oscillospira	2	8	52	236	6.57175e-28	3.27649e-27
SV793	p__Bacteroidetes	g__Paludibacter	3	6	79	209	8.89901e-15	2.12885e-14
SV794	p__Firmicutes	g__	3	14	69	218	3.19807e-16	8.27441e-16
SV798	p__Bacteroidetes	g__CF231	3	17	80	206	1.10803e-11	2.2324e-11
SV799	p__Bacteroidetes	g__	1	11	15	271	3.06979e-29	1.66532e-28
SV8	p__Firmicutes	g__	24	15	970	599	0.0143231	0.0179956
SV80	p__Firmicutes	g__Clostridium	10	6	394	556	0.00549026	0.00707918
SV801	p__Firmicutes	g__	2	11	68	217	2.3107e-29	1.26886e-28
SV803	p__Bacteroidetes	g__Prevotella	3	5	149	136	0.0193974	0.0241488
SV805	p__Firmicutes	g__[Eubacterium]	7	1	266	18	2.63398e-11	5.20992e-11
SV806	p__Firmicutes		1	8	40	244	9.64614e-33	6.8394e-32
SV808	p__Firmicutes	g__	5	0	284	0	3.87391e-55	1.50222e-53
SV811	p__Proteobacteria	g__Campylobacter	2	5	53	230	8.65791e-15	2.07433e-14
SV815	p__Firmicutes		5	1	229	53	1.74653e-12	3.69169e-12
SV816	p__Firmicutes	g__Lachnospira	7	1	224	57	3.44311e-33	2.52094e-32
SV817	p__Proteobacteria	g__	5	2	196	85	0.0056228	0.00724413
SV818	p__Proteobacteria	g__	6	1	247	33	2.0811e-20	6.82826e-20
SV819	p__Bacteroidetes	g__Prevotella	20	11	199	80	0.0349361	0.0426982
SV822	p__Bacteroidetes	g__Prevotella	4	10	101	177	6.00708e-07	9.43884e-07
SV823	p__Spirochaetes	g__Treponema	0	9	0	278	3.28044e-57	1.53789e-55
SV825	p__Bacteroidetes	g__CF231	0	6	0	278	1.73138e-56	7.65953e-55
SV828	p__Bacteroidetes	g__Prevotella	5	7	115	162	0.00133604	0.0017865
SV829	p__Bacteroidetes	g__[Prevotella]	3	8	90	187	1.45524e-09	2.59269e-09
SV830	p__Spirochaetes	g__Treponema	0	12	0	277	8.69757e-69	1.09276e-66
SV832	p__Bacteroidetes	g__[Prevotella]	8	5	89	188	0.000130945	0.000184612
SV833	p__Firmicutes	g__Faecalibacterium	8	2	220	56	0.00016543	0.000231867
SV835	p__Firmicutes	g__	8	1	260	16	1.94523e-41	2.4637e-40
SV836	p__Firmicutes	g__	1	6	39	237	4.06462e-46	7.33679e-45
SV838	p__Proteobacteria	g__Succinivibrio	2	6	77	198	1.55349e-33	1.15903e-32
SV839	p__Firmicutes	g__	9	0	275	0	5.47698e-44	8.3918e-43
SV84	p__Firmicutes	g__Dorea	14	8	480	454	5.4757e-06	8.23715e-06
SV840	p__Bacteroidetes	g__	10	9	106	169	0.00434317	0.00563714
SV842	p__Bacteroidetes	g__	1	5	57	217	7.28346e-20	2.32059e-19
SV847	p__Firmicutes	g__	15	1	248	24	1.29715e-34	1.04471e-33
SV848	p__Bacteroidetes	g__Prevotella	12	1	239	33	7.14578e-29	3.74082e-28
SV85	p__Proteobacteria	g__	0	16	0	933	1.04976e-77	5.49549e-75
SV850	p__Bacteroidetes	g__[Prevotella]	1	8	11	261	1.11745e-49	2.74212e-48
SV854	p__Firmicutes	g__Oscillospira	2	7	62	210	1.82339e-29	1.0101e-28
SV855	p__Firmicutes	g__Butyrivibrio	5	1	230	41	4.26851e-07	6.75436e-07
SV856	p__Proteobacteria	g__Campylobacter	6	4	174	96	0.00322176	0.00420771
SV858	p__Bacteroidetes	g__	0	5	0	270	6.10485e-55	2.33846e-53
SV859	p__Bacteroidetes	g__[Prevotella]	10	6	104	165	0.0257704	0.0318055
SV86	p__Bacteroidetes	g__Prevotella	23	13	644	272	0.0274378	0.0338101
SV860	p__Bacteroidetes	g__Prevotella	3	6	74	195	6.04382e-05	8.64071e-05
SV863	p__Firmicutes	g__Coprococcus	11	0	268	0	6.22577e-47	1.20711e-45
SV866	p__Firmicutes	g__Faecalibacterium	5	2	117	150	0.00161426	0.00214939
SV868	p__Bacteroidetes	g__	1	12	12	254	5.89383e-35	4.87172e-34
SV869	p__Bacteroidetes	g__	1	5	35	231	6.49833e-46	1.12769e-44
SV871	p__Firmicutes	g__Phascolarctobacterium	15	5	231	34	8.18484e-11	1.56664e-10
SV874	p__Bacteroidetes	g__Prevotella	1	9	17	248	4.14573e-43	5.91898e-42
SV877	p__Bacteroidetes	g__	1	6	16	248	1.48271e-50	3.94677e-49
SV88	p__Bacteroidetes	g__[Prevotella]	7	9	298	616	5.87195e-06	8.82056e-06
SV884	p__Bacteroidetes	g__Paludibacter	0	7	0	262	1.16777e-40	1.42169e-39
SV888	p__Bacteroidetes	g__Prevotella	17	3	244	17	8.39118e-26	3.6304e-25
SV891	p__Bacteroidetes	g__Prevotella	8	4	124	136	0.0123071	0.015506
SV894	p__Proteobacteria	g__Campylobacter	4	5	112	148	0.00255911	0.00335763
SV895	p__Firmicutes	g__Anaerovibrio	0	10	0	260	1.38619e-63	1.1458e-61
SV898	p__Bacteroidetes	g__	1	17	6	253	1.57237e-32	1.09266e-31
SV899	p__Bacteroidetes	g__Prevotella	4	7	103	156	1.12389e-05	1.67068e-05
SV90	p__Firmicutes	g__Oribacterium	12	2	746	165	3.65753e-36	3.36901e-35
SV900	p__Firmicutes	g__Lactobacillus	4	5	74	185	5.47971e-20	1.7581e-19
SV901	p__Spirochaetes	g__Treponema	0	10	0	259	5.19595e-63	3.9806e-61
SV905	p__Firmicutes	g__Oscillospira	1	8	30	227	2.42447e-32	1.66636e-31
SV906	p__Firmicutes	g__Oscillospira	8	3	208	49	2.34283e-15	5.77617e-15
SV907	p__Bacteroidetes	g__Paludibacter	0	7	0	257	4.26336e-54	1.48791e-52
SV908	p__Firmicutes	g__Coprococcus	9	3	139	118	0.00521793	0.00675021
SV91	p__Bacteroidetes	g__CF231	8	23	253	654	0.00708906	0.00908106
SV910	p__Bacteroidetes	g__Prevotella	9	2	183	73	0.00523952	0.00677535
SV911	p__Bacteroidetes	g__	20	8	192	64	6.64253e-07	1.04217e-06
SV912	p__Firmicutes	g__Coprococcus	2	7	81	175	1.83887e-13	4.10218e-13
SV914	p__Bacteroidetes	g__	1	5	20	236	4.5138e-46	7.96508e-45
SV916	p__Firmicutes	g__	0	10	0	256	5.84312e-68	6.7975e-66
SV92	p__Firmicutes	g__Lactobacillus	0	21	0	878	3.94878e-75	9.54087e-73
SV920	p__Firmicutes	g__	1	5	21	233	2.93723e-39	3.33063e-38
SV922	p__Spirochaetes	g__Treponema	1	8	67	186	2.27082e-18	6.5437e-18
SV928	p__Proteobacteria	g__	0	11	0	252	9.04498e-64	7.67846e-62
SV929	p__Firmicutes	g__Ruminococcus	6	0	252	0	1.18517e-45	2.01223e-44
SV93	p__Firmicutes	g__	7	19	346	554	1.98569e-05	2.91996e-05
SV930	p__Firmicutes	g__RFN20	1	5	40	212	3.30496e-25	1.36591e-24
SV933	p__Proteobacteria	g__Helicobacter	1	6	45	206	4.25425e-17	1.14898e-16
SV934	p__Firmicutes	g__Faecalibacterium	7	0	251	0	9.29265e-38	9.44603e-37
SV94	p__Bacteroidetes	g__Prevotella	3	16	144	749	1.64777e-28	8.3884e-28
SV940	p__Firmicutes	g__Coprococcus	11	0	250	0	4.64316e-38	4.84524e-37
SV948	p__Bacteroidetes	g__Prevotella	1	12	13	236	3.68653e-38	3.89878e-37
SV952	p__Bacteroidetes	g__[Prevotella]	2	8	18	231	3.84241e-25	1.58178e-24
SV953	p__Firmicutes	g__	6	2	180	68	3.1096e-05	4.53448e-05
SV955	p__Firmicutes	g__Oscillospira	0	6	0	248	3.581e-56	1.49972e-54
SV956	p__Tenericutes	g__Anaeroplasma	0	8	0	247	9.33252e-59	5.05404e-57
SV960	p__Firmicutes	g__Coprococcus	1	6	23	223	3.19886e-21	1.09213e-20
SV963	p__Bacteroidetes	g__	5	1	213	33	4.01996e-23	1.49075e-22
SV967	p__Firmicutes	g__	9	8	177	67	6.02101e-08	9.91714e-08
SV969	p__Firmicutes	g__Bulleidia	6	0	244	0	1.51973e-48	3.31086e-47
SV970	p__Firmicutes	g__Faecalibacterium	5	2	76	168	8.79835e-17	2.342e-16
SV971	p__Bacteroidetes	g__Paludibacter	0	7	0	244	6.75167e-58	3.36619e-56
SV974	p__Spirochaetes	g__Treponema	0	6	0	244	1.50435e-52	4.72515e-51
SV98	p__Firmicutes	g__Lactobacillus	0	21	0	843	3.27825e-76	1.0297e-73
SV980	p__Firmicutes	g__Lachnospira	7	0	243	0	1.06657e-27	5.25916e-27
SV981	p__Bacteroidetes	g__Prevotella	10	1	228	15	6.70126e-21	2.2531e-20
SV987	p__Firmicutes	g__Lachnospira	5	0	242	0	5.79038e-48	1.19655e-46
SV989	p__Bacteroidetes	g__	15	9	134	107	0.00166107	0.00220984
SV990	p__Firmicutes	g__Faecalibacterium	9	1	227	14	1.22651e-25	5.22015e-25
SV995	p__Bacteroidetes	g__CF231	0	7	0	241	2.06645e-49	4.88025e-48
SV998	p__Firmicutes	g__Oscillospira	1	8	13	227	3.16953e-48	6.77245e-47
SV999	p__Firmicutes	g__Anaerovibrio	3	5	46	194	2.89205e-16	7.5136e-16
