# Supplementary material for: Modulatory Effect of Protein and Carotene Dietary Levels on Pig gut Microbiota
Source: Sci Rep. 2019 Oct 10;9:14582. doi: 10.1038/s41598-019-51136-6 (PMC6787051; doi:10.1038/s41598-019-51136-6)
Supplement: Supplementary file 4 — Supplementary Table S3. Amplicon Sequences Variants (ASVs) identified in the differentially abundant test between time-points for phyla [file 41598_2019_51136_MOESM4_ESM.xlsx]

## Sheet: Table S3
Supplementary Table S3. Amplicon Sequences Variants (ASVs) identified in the differentially abundant test between time-points for phyla
Phylum	+samples in group 1	+samples in group 2	counts in group 1	counts in group 2	pvalues	adjPvalues
Deferribacteres	3	0	62	0	5.72209e-08	9.72755e-07
Euryarchaeota	5	4	257	188	9.79106e-07	8.3224e-06
Lentisphaerae	9	6	478	173	3.19246e-06	1.80906e-05
Synergistetes	3	10	86	257	0.000257905	0.0010961
Tenericutes	15	27	923	3549	0.0070522	0.0199812
Spirochaetes	24	28	9677	22688	0.0028729	0.00976786
