# Supplementary material for: Modulatory Effect of Protein and Carotene Dietary Levels on Pig gut Microbiota
Source: Sci Rep. 2019 Oct 10;9:14582. doi: 10.1038/s41598-019-51136-6 (PMC6787051; doi:10.1038/s41598-019-51136-6)
Supplement: Supplementary file 5 — Supplementary Table S4. Amplicon Sequences Variants (ASVs) identified in the differentially abundant test between time-points for genera [file 41598_2019_51136_MOESM5_ESM.xlsx]

## Sheet: Table S4
Supplementary Table S4. Amplicon Sequences Variants (ASVs) identified in the differentially abundant test between time-points for genera.
Genus	+samples in group 1	+samples in group 2	counts in group 1	counts in group 2	pvalues	adjPvalues
Mitsuokella	9	0	1071	0	5.64581e-10	7.33955e-09
Epulopiscium	1	8	36	362	2.78971e-10	6.04438e-09
Anaerovorax	1	7	33	325	1.23396e-09	1.33679e-08
Parabacteroides	8	19	741	2242	1.00345e-05	6.52242e-05
Anaeroplasma	6	22	497	2470	1.76812e-05	9.57733e-05
Pyramidobacter	3	10	86	257	3.72564e-06	2.69074e-05
Bacteroides	3	13	143	603	0.000297215	0.000878134
Paraprevotella	6	15	406	1131	0.000362356	0.00102405
Catenibacterium	6	3	551	138	0.000101323	0.000365888
rc4-4	6	11	97	397	0.000693317	0.0016691
Paludibacter	11	22	735	2892	0.000398901	0.00103714
YRC22	15	22	1204	3175	0.000188678	0.000645477
Helicobacter	9	16	476	1713	5.39189e-05	0.000219046
Treponema	24	28	8978	21004	1.15718e-05	6.83791e-05
L7A_E11	7	4	156	153	2.87961e-05	0.000138756
Sphaerochaeta	8	14	587	1597	0.00380343	0.00749161
RFN20	26	28	2553	5116	0.000629398	0.0015735
Methanobrevibacter	5	2	257	160	0.0244661	0.0397574
Dialister	17	7	1530	414	0.00307933	0.0062549
Streptococcus	22	18	2809	1209	0.00106666	0.00240705
Lachnospira	26	22	4011	1833	2.98859e-05	0.000138756
CF231	24	28	3809	8507	1.19762e-07	1.03624e-06
Faecalibacterium	27	27	13226	7478	7.02633e-05	0.000268654
Sutterella	22	24	2115	3668	0.00216112	0.00468242
Oribacterium	22	16	3328	1545	0.000292863	0.000878134
Dorea	26	25	3738	2243	0.00292642	0.00613603
Blautia	20	13	2460	993	0.00800274	0.0144494
Peptococcus	7	3	129	78	0.0166083	0.028409
Ruminococcus	26	27	5108	3700	0.0221227	0.0368712
Bulleidia	27	24	5673	3818	0.00600322	0.0111488
NS	28	28	127003	147334	0.009974	0.0175219
