# Supplementary material for: Modulatory Effect of Protein and Carotene Dietary Levels on Pig gut Microbiota
Source: Sci Rep. 2019 Oct 10;9:14582. doi: 10.1038/s41598-019-51136-6 (PMC6787051; doi:10.1038/s41598-019-51136-6)
Supplement: Supplementary file 6 — Supplementary Table S5. Functional modules of Kyoto Encyclopedia of Genes and Genomes Orthology (KOs) identified as differentially abundant [file 41598_2019_51136_MOESM6_ESM.xlsx]

## Sheet: Table S5
Supplementary Table S5. Functional modules of Kyoto Encyclopedia of Genes and Genomes Orthology (KOs) identified as differentially abundant between time-points T1 (165 days of age) and T2 (195 days of age).
Fuctions in database	N of KOs involved
M00144 NADH:quinone oxidoreductase, prokaryotes (12)	12
M00009 Citrate cycle (TCA cycle, Krebs cycle) (10)	10
M00011 Citrate cycle, second carbon oxidation, 2-oxoglutarate => oxaloacetate (9)	9
M00016 Lysine biosynthesis, succinyl-DAP pathway, aspartate => lysine (9)	9
M00157 F-type ATPase, prokaryotes and chloroplasts (8)	8
M00173 Reductive citrate cycle (Arnon-Buchanan cycle) (8)	8
M00017 Methionine biosynthesis, apartate => homoserine => methionine (8)	8
M00018 Threonine biosynthesis, aspartate => homoserine => threonine (7)	7
M00374 Dicarboxylate-hydroxybutyrate cycle (7)	7
M00122 Cobalamin biosynthesis, cobinamide => cobalamin (7)	7
M00167 Reductive pentose phosphate cycle, glyceraldehyde-3P => ribulose-5P (6)	6
M00165 Reductive pentose phosphate cycle (Calvin cycle) (6)	6
M00117 Ubiquinone biosynthesis, prokaryotes, chorismate => ubiquinone (6)	6
M00001 Glycolysis (Embden-Meyerhof pathway), glucose => pyruvate (6)	6
M00527 Lysine biosynthesis, DAP aminotransferase pathway, aspartate => lysine (6)	6
M00377 Reductive acetyl-CoA pathway (Wood-Ljungdahl pathway) (6)	6
M00620 Incomplete reductive citrate cycle, acetyl-CoA => oxoglutarate (6)	6
M00060 Lipopolysaccharide biosynthesis, KDO2-lipid A (6)	6
M00545 Trans-cinnamate degradation, trans-cinnamate => acetyl-CoA (6)	6
M00124 Pyridoxal biosynthesis, erythrose-4P => pyridoxal-5P (6)	6
M00376 3-Hydroxypropionate bi-cycle (6)	6
M00023 Tryptophan biosynthesis, chorismate => tryptophan (6)	6
M00525 Lysine biosynthesis, acetyl-DAP pathway, aspartate => lysine (5)	5
M00004 Pentose phosphate pathway (Pentose phosphate cycle) (5)	5
M00362 Nucleotide sugar biosynthesis, prokaryotes (5)	5
M00025 Tyrosine biosynthesis, chorismate => tyrosine (5)	5
M00126 Tetrahydrofolate biosynthesis, GTP => THF (5)	5
M00053 Pyrimidine deoxyribonuleotide biosynthesis, CDP/CTP => dCDP/dCTP,dTDP/dTTP (5)	5
M00024 Phenylalanine biosynthesis, chorismate => phenylalanine (5)	5
M00569 Catechol meta-cleavage, catechol => acetyl-CoA / 4-methylcatechol => propanoyl-CoA (5)	5
M00082 Fatty acid biosynthesis, initiation (5)	5
M00022 Shikimate pathway, phosphoenolpyruvate + erythrose-4P => chorismate (5)	5
M00526 Lysine biosynthesis, DAP dehydrogenase pathway, aspartate => lysine (5)	5
M00026 Histidine biosynthesis, PRPP => histidine (5)	5
M00197 Putative fructooligosaccharide transport system (4)	4
M00127 Thiamine biosynthesis, AIR => thiamine-P/thiamine-2P (4)	4
M00572 Pimeloyl-ACP biosynthesis, BioC-BioH pathway, malonyl-ACP => pimeloyl-ACP (4)	4
M00210 Phospholipid transport system (4)	4
M00846 Siroheme biosynthesis, glutamate => siroheme (4)	4
M00051 Uridine monophosphate biosynthesis, glutamine (+ PRPP) => UMP (4)	4
M00201 alpha-Glucoside transport system (4)	4
M00532 Photorespiration (4)	4
M00300 Putrescine transport system (4)	4
M00260 DNA polymerase III complex, bacteria (4)	4
M00048 Inosine monophosphate biosynthesis, PRPP + glutamine => IMP (4)	4
M00003 Gluconeogenesis, oxaloacetate => fructose-6P (4)	4
M00028 Ornithine biosynthesis, glutamate => ornithine (4)	4
M00360 Aminoacyl-tRNA biosynthesis, prokaryotes (4)	4
M00647 Multidrug resistance, efflux pump AcrAB-TolC/SmeDEF (3)	3
M00052 Pyrimidine ribonucleotide biosynthesis, UMP => UDP/UTP,CDP/CTP (3)	3
M00029 Urea cycle (3)	3
M00242 Zinc transport system (3)	3
M00035 Methionine degradation (3)	3
M00276 PTS system, mannose-specific II component (3)	3
M00434 PhoR-PhoB (phosphate starvation response) two-component regulatory system (3)	3
M00361 Nucleotide sugar biosynthesis, eukaryotes (3)	3
M00189 Molybdate transport system (3)	3
M00036 Leucine degradation, leucine => acetoacetate + acetyl-CoA (3)	3
M00279 PTS system, galactitol-specific II component (3)	3
M00669 gamma-Hexachlorocyclohexane transport system (3)	3
M00188 NitT/TauT family transport system (3)	3
M00345 Formaldehyde assimilation, ribulose monophosphate pathway (3)	3
M00156 Cytochrome c oxidase, cbb3-type (3)	3
M00246 Nickel transport system (3)	3
M00357 Methanogenesis, acetate => methane (3)	3
M00176 Assimilatory sulfate reduction, sulfate => H2S (3)	3
M00152 Cytochrome bc1 complex (3)	3
M00845 Arginine biosynthesis, glutamate => acetylcitrulline => arginine (3)	3
M00049 Adenine ribonucleotide biosynthesis, IMP => ADP,ATP (3)	3
M00670 Mce transport system (3)	3
M00245 Cobalt/nickel transport system (3)	3
M00007 Pentose phosphate pathway, non-oxidative phase, fructose 6P => ribose 5P (3)	3
M00320 Lipopolysaccharide export system (3)	3
M00236 Putative polar amino acid transport system (3)	3
M00151 Cytochrome bc1 complex respiratory unit (3)	3
M00741 Propanoyl-CoA metabolism, propanoyl-CoA => succinyl-CoA (3)	3
M00033 Ectoine biosynthesis, aspartate => ectoine (3)	3
M00506 CheA-CheYBV (chemotaxis) two-component regulatory system (3)	3
M00429 Competence-related DNA transformation transporter (3)	3
M00549 Nucleotide sugar biosynthesis, glucose => UDP-glucose (3)	3
M00045 Histidine degradation, histidine => N-formiminoglutamate => glutamate (3)	3
M00202 Oligogalacturonide transport system (2)	2
M00191 Thiamine transport system (2)	2
M00535 Isoleucine biosynthesis, pyruvate => 2-oxobutanoate (2)	2
M00281 PTS system, lactose-specific II component (2)	2
M00565 Trehalose biosynthesis, D-glucose 1P => trehalose (2)	2
M00432 Leucine biosynthesis, 2-oxoisovalerate => 2-oxoisocaproate (2)	2
M00083 Fatty acid biosynthesis, elongation (2)	2
M00632 Galactose degradation, Leloir pathway, galactose => alpha-D-glucose-1P (2)	2
M00183 RNA polymerase, bacteria (2)	2
M00080 Lipopolysaccharide biosynthesis, inner core => outer core => O-antigen (2)	2
M00422 Acetyl-CoA pathway, CO2 => acetyl-CoA (2)	2
M00159 V/A-type ATPase, prokaryotes (2)	2
M00020 Serine biosynthesis, glycerate-3P => serine (2)	2
M00237 Branched-chain amino acid transport system (2)	2
M00793 dTDP-L-rhamnose biosynthesis (2)	2
M00002 Glycolysis, core module involving three-carbon compounds (2)	2
M00205 N-Acetylglucosamine transport system (2)	2
M00844 Arginine biosynthesis, ornithine => arginine (2)	2
M00348 Glutathione transport system (2)	2
M00336 Twin-arginine translocation (Tat) system (2)	2
M00121 Heme biosynthesis, glutamate => heme (2)	2
M00120 Coenzyme A biosynthesis, pantothenate => CoA (2)	2
M00190 Iron(III) transport system (2)	2
M00050 Guanine ribonucleotide biosynthesis IMP => GDP,GTP (2)	2
M00843 L-threo-Tetrahydrobiopterin biosynthesis, GTP => L-threo-BH4 (2)	2
M00646 Multidrug resistance, efflux pump AcrAD-TolC (2)	2
M00307 Pyruvate oxidation, pyruvate => acetyl-CoA (2)	2
M00375 Hydroxypropionate-hydroxybutylate cycle (2)	2
M00373 Ethylmalonyl pathway (2)	2
M00116 Menaquinone biosynthesis, chorismate => menaquinone (2)	2
M00034 Methionine salvage pathway (2)	2
M00299 Spermidine/putrescine transport system (2)	2
M00006 Pentose phosphate pathway, oxidative phase, glucose 6P => ribulose 5P (2)	2
M00504 DctB-DctD (C4-dicarboxylate transport) two-component regulatory system (2)	2
M00097 beta-Carotene biosynthesis, GGAP => beta-carotene (2)	2
M00250 Lipopolysaccharide transport system (2)	2
M00841 Tetrahydrofolate biosynthesis, mediated by PTPS, GTP => THF (2)	2
M00255 Lipoprotein-releasing system (2)	2
M00178 Ribosome, bacteria (2)	2
M00349 Microcin C transport system (2)	2
M00228 Putative glutamine transport system (2)	2
M00331 Type II general secretion pathway (2)	2
M00580 Pentose phosphate pathway, archaea, fructose 6P => ribose 5P (2)	2
M00209 Osmoprotectant transport system (2)	2
M00842 Tetrahydrobiopterin biosynthesis, GTP => BH4 (2)	2
M00338 Cysteine biosynthesis, homocysteine + serine => cysteine (2)	2
M00701 Multidrug resistance, efflux pump EmrAB (2)	2
M00133 Polyamine biosynthesis, arginine => agmatine => putrescine => spermidine (2)	2
M00579 Phosphate acetyltransferase-acetate kinase pathway, acetyl-CoA => acetate (2)	2
M00271 PTS system, beta-glucoside-specific II component (1)	1
M00207 Putative multiple sugar transport system (1)	1
M00452 CusS-CusR (copper tolerance) two-component regulatory system (1)	1
M00709 Macrolide resistance, MacAB-TolC transporter (1)	1
M00134 Polyamine biosynthesis, arginine => ornithine => putrescine (1)	1
M00114 Ascorbate biosynthesis, plants, glucose-6P => ascorbate (1)	1
M00570 Isoleucine biosynthesis, threonine => 2-oxobutanoate => isoleucine (1)	1
M00443 SenX3-RegX3 (phosphate starvation response) two-component regulatory system (1)	1
M00078 Heparan sulfate degradation (1)	1
M00222 Phosphate transport system (1)	1
M00839 PdtaS-PdtaR two-component regulatory system (1)	1
M00287 PTS system, galactosamine-specific II component (1)	1
M00502 GlrK-GlrR (amino sugar metabolism) two-component regulatory system (1)	1
M00492 LytS-LytR two-component regulatory system (1)	1
M00258 Putative ABC transport system (1)	1
M00550 Ascorbate degradation, ascorbate => D-xylulose-5P (1)	1
M00364 C10-C20 isoprenoid biosynthesis, bacteria (1)	1
M00473 UhpB-UhpA (hexose phosphates uptake) two-component regulatory system (1)	1
M00290 Holo-TFIIH complex (1)	1
M00323 Urea transport system (1)	1
M00695 cAMP signaling (1)	1
M00519 YesM-YesN two-component regulatory system (1)	1
M00096 C5 isoprenoid biosynthesis, non-mevalonate pathway (1)	1
M00530 Dissimilatory nitrate reduction, nitrate => ammonia (1)	1
M00333 Type IV secretion system (1)	1
M00453 QseC-QseB (quorum sensing) two-component regulatory system (1)	1
M00194 Maltose/maltodextrin transport system (1)	1
M00605 Glucose/mannose transport system (1)	1
M00196 Raffinose/stachyose/melibiose transport system (1)	1
M00046 Pyrimidine degradation, uracil => beta-alanine, thymine => 3-aminoisobutanoate (1)	1
M00012 Glyoxylate cycle (1)	1
M00168 CAM (Crassulacean acid metabolism), dark (1)	1
M00234 Cystine transport system (1)	1
M00129 Ascorbate biosynthesis, animals, glucose-1P => ascorbate (1)	1
M00554 Nucleotide sugar biosynthesis, galactose => UDP-galactose (1)	1
M00140 C1-unit interconversion, prokaryotes (1)	1
M00697 Multidrug resistance, efflux pump MdtEF-TolC (1)	1
M00568 Catechol ortho-cleavage, catechol => 3-oxoadipate (1)	1
M00582 Energy-coupling factor transport system (1)	1
M00251 Teichoic acid transport system (1)	1
M00163 Photosystem I (1)	1
M00335 Sec (secretion) system (1)	1
M00308 Semi-phosphorylative Entner-Doudoroff pathway, gluconate => glycerate-3P (1)	1
M00366 C10-C20 isoprenoid biosynthesis, plants (1)	1
M00474 RcsC-RcsD-RcsB (capsule synthesis) two-component regulatory system (1)	1
M00625 Methicillin resistance (1)	1
M00220 Rhamnose transport system (1)	1
M00418 Toluene degradation, anaerobic, toluene => benzoyl-CoA (1)	1
M00721 Cationic antimicrobial peptide (CAMP) resistance, arnBCADTEF operon (1)	1
M00200 Putative sorbitol/mannitol transport system (1)	1
M00032 Lysine degradation, lysine => saccharopine => acetoacetyl-CoA (1)	1
M00063 CMP-KDO biosynthesis (1)	1
M00086 beta-Oxidation, acyl-CoA synthesis (1)	1
M00326 RTX toxin transport system (1)	1
M00334 Type VI secretion system (1)	1
M00184 RNA polymerase, archaea (1)	1
M00283 PTS system, ascorbate-specific II component (1)	1
M00254 ABC-2 type transport system (1)	1
M00149 Succinate dehydrogenase, prokaryotes (1)	1
M00394 RNA degradosome (1)	1
M00244 Putative zinc/manganese transport system (1)	1
M00324 Dipeptide transport system (1)	1
M00699 Multidrug resistance, efflux pump AmeABC (1)	1
M00835 Pyocyanine biosynthesis, chorismate => pyocyanine (1)	1
M00726 Cationic antimicrobial peptide (CAMP) resistance, lysyl-phosphatidylglycerol (L-PG) synthase MprF (1)	1
M00727 Cationic antimicrobial peptide (CAMP) resistance, N-acetylmuramoyl-L-alanine amidase AmiA and AmiC (1)	1
M00512 CckA-CtrA/CpdR (cell cycle control) two-component regulatory system (1)	1
M00346 Formaldehyde assimilation, serine pathway (1)	1
M00745 Imipenem resistance, repression of porin OprD (1)	1
M00480 VraS-VraR (cell-wall peptidoglycan synthesis) two-component regulatory system (1)	1
M00266 PTS system, maltose/glucose-specific II component (1)	1
M00485 KinABCDE-Spo0FA (sporulation control) two-component regulatory system (1)	1
M00729 Fluoroquinolone resistance, gyrase-protecting protein Qnr (1)	1
M00175 Nitrogen fixation, nitrogen => ammonia (1)	1
M00696 Multidrug resistance, efflux pump AcrEF-TolC (1)	1
M00821 Multidrug resistance, efflux pump TriABC-TolC (1)	1
M00014 Glucuronate pathway (uronate pathway) (1)	1
M00454 KdpD-KdpE (potassium transport) two-component regulatory system (1)	1
M00256 Cell division transport system (1)	1
M00131 Inositol phosphate metabolism, Ins(1,3,4,5)P4 => Ins(1,3,4)P3 => myo-inositol (1)	1
M00491 arabinogalactan oligomer/maltooligosaccharide transport system (1)	1
M00581 Biotin transport system (1)	1
M00344 Formaldehyde assimilation, xylulose monophosphate pathway (1)	1
M00087 beta-Oxidation (1)	1
M00021 Cysteine biosynthesis, serine => cysteine (1)	1
M00010 Citrate cycle, first carbon oxidation, oxaloacetate => 2-oxoglutarate (1)	1
M00575 Pertussis pathogenicity signature 2, T1SS (1)	1
M00555 Betaine biosynthesis, choline => betaine (1)	1
M00606 N,N'-Diacetylchitobiose transport system (1)	1
M00602 Arabinosaccharide transport system (1)	1
M00239 Peptides/nickel transport system (1)	1
M00135 GABA biosynthesis, eukaryotes, putrescine => GABA (1)	1
M00240 Iron complex transport system (1)	1
M00718 Multidrug resistance, efflux pump MexAB-OprM (1)	1
M00720 Multidrug resistance, efflux pump VexEF-TolC (1)	1
M00206 Cellobiose transport system (1)	1
M00633 Semi-phosphorylative Entner-Doudoroff pathway, gluconate/galactonate => glycerate-3P (1)	1
M00008 Entner-Doudoroff pathway, glucose-6P => glyceraldehyde-3P + pyruvate (1)	1
M00743 Aminoglycoside resistance, protease HtpX (1)	1
M00047 Creatine pathway (1)	1
M00273 PTS system, fructose-specific II component (1)	1
M00325 alpha-Hemolysin/cyclolysin transport system (1)	1
M00019 Valine/isoleucine biosynthesis, pyruvate => valine / 2-oxobutanoate => isoleucine (1)	1
M00027 GABA (gamma-Aminobutyrate) shunt (1)	1
M00501 PilS-PilR (type 4 fimbriae synthesis) two-component regulatory system (1)	1
M00571 AlgE-type Mannuronan C-5-Epimerase transport system (1)	1
M00079 Keratan sulfate degradation (1)	1
M00359 Aminoacyl-tRNA biosynthesis, eukaryotes (1)	1
M00214 Methyl-galactoside transport system (1)	1
M00339 RaxAB-RaxC type I secretion system (1)	1
M00269 PTS system, sucrose-specific II component (1)	1
M00740 Methylaspartate cycle (1)	1
M00088 Ketone body biosynthesis, acetyl-CoA => acetoacetate/3-hydroxybutyrate/acetone (1)	1
M00193 Putative spermidine/putrescine transport system (1)	1
M00651 Vancomycin resistance, D-Ala-D-Lac type (1)	1
M00119 Pantothenate biosynthesis, valine/L-aspartate => pantothenate (1)	1
