# Supplementary material for: Modulatory Effect of Protein and Carotene Dietary Levels on Pig gut Microbiota
Source: Sci Rep. 2019 Oct 10;9:14582. doi: 10.1038/s41598-019-51136-6 (PMC6787051; doi:10.1038/s41598-019-51136-6)
Supplement: Supplementary file 8 — Supplementary Dataset 8. Legend of Amplicon Sequences Variants [file 41598_2019_51136_MOESM8_ESM.xlsx]

## Sheet: legend
Legend of Amplicon Sequences Variants (ASVs) identified in the study
SV1	p__Bacteroidetes	g__Prevotella
SV2	p__Bacteroidetes	g__Prevotella
SV3	p__Bacteroidetes	g__Prevotella
SV4	p__Bacteroidetes	g__Prevotella
SV5	p__Bacteroidetes	g__Prevotella
SV6	p__Firmicutes	g__p-75-a5
SV7	p__Firmicutes	g__Lactobacillus
SV8	p__Firmicutes	g__
SV9	p__Firmicutes	g__SMB53
SV10	p__Firmicutes	g__Anaerovibrio
SV11	p__Firmicutes	g__
SV12	p__Firmicutes	g__Lactobacillus
SV13	p__Firmicutes	g__Anaerovibrio
SV14	p__Firmicutes	g__SMB53
SV15	p__Firmicutes	g__
SV16	p__Bacteroidetes	g__
SV17	p__Proteobacteria	g__Succinivibrio
SV18	p__Firmicutes	g__p-75-a5
SV19	p__Proteobacteria	g__Succinivibrio
SV20	p__Firmicutes	g__Lactobacillus
SV21	p__Firmicutes	g__
SV22	p__Firmicutes	g__Anaerovibrio
SV23	p__Firmicutes	g__SMB53
SV24	p__Firmicutes	g__Bulleidia
SV25	p__Bacteroidetes	g__Prevotella
SV26	p__Firmicutes	g__p-75-a5
SV27	p__Bacteroidetes	g__Prevotella
SV28	p__Bacteroidetes	g__
SV29	p__Firmicutes	g__
SV30	p__Firmicutes	g__Lactobacillus
SV31	p__Proteobacteria	g__Succinivibrio
SV32	p__Bacteroidetes	g__Prevotella
SV33	p__Spirochaetes	g__Treponema
SV34	p__Firmicutes	g__
SV35	p__Bacteroidetes	g__Prevotella
SV36	p__Bacteroidetes	g__Prevotella
SV37	p__Bacteroidetes	g__Prevotella
SV38	p__Firmicutes	g__Anaerovibrio
SV39	p__Bacteroidetes	g__Prevotella
SV40	p__Bacteroidetes	g__Prevotella
SV41	p__Firmicutes	g__SMB53
SV42	p__Proteobacteria	g__Succinivibrio
SV43	p__Bacteroidetes	g__Prevotella
SV44	p__Bacteroidetes	g__Prevotella
SV45	p__Bacteroidetes	g__Prevotella
SV46	p__Firmicutes	g__Faecalibacterium
SV47	p__Firmicutes	g__Lactobacillus
SV48	p__Firmicutes	g__p-75-a5
SV49	p__Proteobacteria	g__Succinivibrio
SV50	p__Bacteroidetes	g__
SV51	p__Firmicutes	g__Phascolarctobacterium
SV52	p__Bacteroidetes	g__Prevotella
SV53	p__Bacteroidetes	g__Prevotella
SV54	p__Firmicutes	g__SMB53
SV55	p__Firmicutes	g__Dorea
SV56	p__Bacteroidetes	g__Prevotella
SV57	p__Bacteroidetes	g__Prevotella
SV58	p__Bacteroidetes	g__Prevotella
SV59	p__Firmicutes	g__Oscillospira
SV60	p__Bacteroidetes	g__Prevotella
SV61	p__Firmicutes	g__Lactobacillus
SV62	p__Firmicutes	g__Clostridium
SV63	p__Bacteroidetes	g__Prevotella
SV64	p__Bacteroidetes	g__
SV65	p__Firmicutes	g__Lactobacillus
SV66	p__Bacteroidetes	g__Prevotella
SV67	p__Bacteroidetes	g__Prevotella
SV68	p__Bacteroidetes	g__Prevotella
SV69	p__Firmicutes
SV70	p__Firmicutes	g__Lactobacillus
SV71	p__Bacteroidetes	g__
SV72	p__Firmicutes	g__[Eubacterium]
SV73	p__Firmicutes	g__
SV74	p__Fibrobacteres	g__Fibrobacter
SV75	p__Bacteroidetes	g__Prevotella
SV76	p__Proteobacteria	g__Sutterella
SV77	p__Firmicutes	g__SMB53
SV78	p__Proteobacteria	g__Succinivibrio
SV79	p__Firmicutes	g__Anaerovibrio
SV80	p__Firmicutes	g__Clostridium
SV81	p__Bacteroidetes	g__Prevotella
SV82	p__Firmicutes	g__Shuttleworthia
SV83	p__Bacteroidetes	g__Prevotella
SV84	p__Firmicutes	g__Dorea
SV85	p__Proteobacteria	g__
SV86	p__Bacteroidetes	g__Prevotella
SV87	p__Bacteroidetes	g__CF231
SV88	p__Bacteroidetes	g__[Prevotella]
SV89	p__Firmicutes	g__Bulleidia
SV90	p__Firmicutes	g__Oribacterium
SV91	p__Bacteroidetes	g__CF231
SV92	p__Firmicutes	g__Lactobacillus
SV93	p__Firmicutes	g__
SV94	p__Bacteroidetes	g__Prevotella
SV95	p__Firmicutes
SV96	p__Bacteroidetes	g__Prevotella
SV97	p__Firmicutes	g__Shuttleworthia
SV98	p__Firmicutes	g__Lactobacillus
SV99	p__Firmicutes	g__Faecalibacterium
SV100	p__Bacteroidetes	g__
SV101	p__Firmicutes	g__
SV102	p__Bacteroidetes	g__
SV103	p__Spirochaetes	g__Treponema
SV104	p__Bacteroidetes	g__
SV105	p__Firmicutes	g__Phascolarctobacterium
SV106	p__Bacteroidetes	g__Prevotella
SV107	p__Firmicutes	g__Streptococcus
SV108	p__Firmicutes	g__Roseburia
SV109	p__Firmicutes	g__
SV110	p__Firmicutes	g__Oscillospira
SV111	p__Firmicutes	g__Anaerovibrio
SV112	p__Firmicutes	g__
SV113	p__Firmicutes	g__Phascolarctobacterium
SV114	p__Firmicutes	g__
SV115	p__Bacteroidetes	g__
SV116	p__Bacteroidetes	g__Prevotella
SV117	p__Bacteroidetes	g__Prevotella
SV118	p__Bacteroidetes	g__Prevotella
SV119	p__Bacteroidetes	g__Prevotella
SV120	p__Firmicutes	g__Dorea
SV121	p__Bacteroidetes	g__
SV122	p__Bacteroidetes	g__Prevotella
SV123	p__Bacteroidetes	g__CF231
SV124	p__Firmicutes	g__
SV125	p__Proteobacteria	g__Succinivibrio
SV126	p__Firmicutes	g__Lactobacillus
SV127	p__Firmicutes	g__
SV128	p__Bacteroidetes	g__Prevotella
SV129	p__Bacteroidetes	g__Prevotella
SV130	p__Firmicutes	g__Shuttleworthia
SV131	p__Firmicutes	g__Streptococcus
SV132	p__Firmicutes	g__Phascolarctobacterium
SV133	p__Firmicutes	g__Anaerovibrio
SV134	p__Bacteroidetes	g__
SV135	p__Spirochaetes	g__Treponema
SV136	p__Proteobacteria	g__Succinivibrio
SV137	p__Firmicutes	g__Clostridium
SV138	p__Bacteroidetes	g__
SV139	p__Bacteroidetes	g__Prevotella
SV140	p__Proteobacteria	g__Succinivibrio
SV141	p__Bacteroidetes	g__[Prevotella]
SV142	p__Firmicutes	g__Phascolarctobacterium
SV143	p__Firmicutes	g__Roseburia
SV144	p__Bacteroidetes	g__Prevotella
SV145	p__Firmicutes	g__Streptococcus
SV146	p__Proteobacteria	g__Succinivibrio
SV147	p__Bacteroidetes	g__Prevotella
SV148	p__Bacteroidetes	g__Prevotella
SV149	p__Firmicutes	g__Oscillospira
SV150	p__Spirochaetes	g__Treponema
SV151	p__Bacteroidetes	g__Prevotella
SV152	p__Firmicutes	g__Lactobacillus
SV153	p__Bacteroidetes	g__Prevotella
SV154	p__Bacteroidetes	g__Prevotella
SV155	p__Bacteroidetes	g__CF231
SV156	p__Bacteroidetes	g__Prevotella
SV157	p__Bacteroidetes	g__
SV158	p__Proteobacteria	g__
SV159	p__Firmicutes	g__Lactobacillus
SV160	p__Firmicutes	g__Faecalibacterium
SV161	p__Bacteroidetes	g__Prevotella
SV162	p__Firmicutes	g__[Eubacterium]
SV163	p__Proteobacteria	g__Sutterella
SV164	p__Bacteroidetes	g__
SV165	p__Bacteroidetes	g__Prevotella
SV166	p__Firmicutes	g__Oribacterium
SV167	p__Firmicutes	g__
SV168	p__Bacteroidetes	g__Prevotella
SV169	p__Bacteroidetes	g__Prevotella
SV170	p__Firmicutes	g__
SV171	p__Proteobacteria	g__Desulfovibrio
SV172	p__Firmicutes	g__[Eubacterium]
SV173	p__Firmicutes	g__Oscillospira
SV174	p__Firmicutes	g__Gemmiger
SV175	p__Bacteroidetes	g__Prevotella
SV176	p__Firmicutes	g__Lactobacillus
SV177	p__Firmicutes	g__Phascolarctobacterium
SV178	p__Bacteroidetes	g__Prevotella
SV179	p__Firmicutes	g__
SV180	p__Bacteroidetes	g__Prevotella
SV181	p__Firmicutes	g__Roseburia
SV182	p__Firmicutes	g__Oscillospira
SV183	p__Spirochaetes	g__Treponema
SV184	p__Bacteroidetes	g__
SV185	p__Firmicutes	g__Shuttleworthia
SV186	p__Firmicutes	g__Streptococcus
SV187	p__Bacteroidetes	g__[Prevotella]
SV188	p__Proteobacteria	g__
SV189	p__Bacteroidetes	g__[Prevotella]
SV190	p__Spirochaetes	g__Treponema
SV191	p__Firmicutes	g__Gemmiger
SV192	p__Firmicutes	g__Phascolarctobacterium
SV193	p__Firmicutes	g__Dorea
SV194	p__Bacteroidetes	g__Prevotella
SV195	p__Firmicutes	g__Faecalibacterium
SV196	p__Bacteroidetes	g__Prevotella
SV197	p__Bacteroidetes	g__[Prevotella]
SV198	p__Firmicutes	g__[Eubacterium]
SV199	p__Firmicutes	g__Lactobacillus
SV200	p__Bacteroidetes	g__Prevotella
SV201	p__Bacteroidetes	g__
SV202	p__Spirochaetes	g__Treponema
SV203	p__Bacteroidetes	g__
SV204	p__Firmicutes	g__Oscillospira
SV205	p__Firmicutes	g__Roseburia
SV206	p__Bacteroidetes	g__
SV207	p__Firmicutes	g__Faecalibacterium
SV208	p__Firmicutes	g__Shuttleworthia
SV209	p__Firmicutes	g__Roseburia
SV210	p__Firmicutes	g__
SV211	p__Firmicutes	g__Bulleidia
SV212	p__Bacteroidetes	g__
SV213	p__Firmicutes	g__Oscillospira
SV214	p__Bacteroidetes	g__Prevotella
SV215	p__Proteobacteria	g__Succinivibrio
SV216	p__Firmicutes	g__Phascolarctobacterium
SV217	p__Firmicutes	g__Anaerovibrio
SV218	p__Firmicutes
SV219	p__Firmicutes
SV220	p__Bacteroidetes	g__Prevotella
SV221	p__Bacteroidetes	g__YRC22
SV222	p__Firmicutes	g__Lachnospira
SV223	p__Proteobacteria
SV224	p__Firmicutes	g__Phascolarctobacterium
SV225	p__Spirochaetes	g__Treponema
SV226	p__Bacteroidetes	g__Prevotella
SV227	p__Firmicutes	g__Faecalibacterium
SV228	p__Bacteroidetes	g__Prevotella
SV229	p__Bacteroidetes	g__
SV230	p__Firmicutes	g__Lactobacillus
SV231	p__Bacteroidetes	g__Prevotella
SV232	p__Firmicutes	g__Lactobacillus
SV233	p__Bacteroidetes	g__[Prevotella]
SV234	p__Proteobacteria	g__Succinivibrio
SV235	p__Bacteroidetes	g__CF231
SV236	p__Firmicutes
SV237	p__Firmicutes	g__
SV238	p__Firmicutes	g__Roseburia
SV239	p__Bacteroidetes	g__
SV240	p__Firmicutes	g__Blautia
SV241	p__Firmicutes	g__Roseburia
SV242	p__Bacteroidetes	g__CF231
SV243	p__Firmicutes
SV244	p__Firmicutes	g__Oscillospira
SV245	p__Spirochaetes	g__Treponema
SV246	p__Firmicutes	g__Roseburia
SV247	p__Firmicutes	g__Roseburia
SV248	p__Firmicutes	g__Anaerovibrio
SV249	p__Firmicutes	g__Oscillospira
SV250	p__Firmicutes	g__
SV251	p__Firmicutes	g__
SV252	p__Firmicutes	g__Phascolarctobacterium
SV253	p__Firmicutes	g__Phascolarctobacterium
SV254	p__Bacteroidetes	g__Prevotella
SV255	p__Bacteroidetes	g__Prevotella
SV256	p__Firmicutes	g__Roseburia
SV257	p__Firmicutes	g__Roseburia
SV258	p__Bacteroidetes	g__Prevotella
SV259	p__Firmicutes	g__
SV260	p__Bacteroidetes	g__Prevotella
SV261	p__Firmicutes	g__
SV262	p__Bacteroidetes	g__Prevotella
SV263	p__Firmicutes	g__
SV264	p__Firmicutes	g__Clostridium
SV265	p__Firmicutes	g__Lachnospira
SV266	p__Firmicutes	g__Oscillospira
SV267	p__Bacteroidetes	g__
SV268	p__Firmicutes	g__
SV269	p__Bacteroidetes	g__Prevotella
SV270	p__Bacteroidetes	g__CF231
SV271	p__Firmicutes	g__Oscillospira
SV272	p__Bacteroidetes	g__Prevotella
SV273	p__Bacteroidetes	g__
SV274	p__Firmicutes	g__Pseudobutyrivibrio
SV275	p__Firmicutes	g__Roseburia
SV276	p__Bacteroidetes	g__Prevotella
SV277	p__Bacteroidetes	g__Prevotella
SV278	p__Bacteroidetes	g__Prevotella
SV279	p__Spirochaetes	g__Treponema
SV280	p__Firmicutes
SV281	p__Bacteroidetes	g__Prevotella
SV282	p__Firmicutes	g__[Ruminococcus]
SV283	p__Verrucomicrobia	g__
SV284	p__Firmicutes	g__Roseburia
SV285	p__Firmicutes	g__Coprococcus
SV286	p__Firmicutes	g__Anaerovibrio
SV287	p__Bacteroidetes	g__
SV288	p__Firmicutes
SV289	p__Bacteroidetes	g__Prevotella
SV290	p__Fibrobacteres	g__Fibrobacter
SV291	p__Firmicutes	g__Gemmiger
SV292	p__Bacteroidetes	g__CF231
SV293	p__Bacteroidetes	g__Prevotella
SV294	p__Bacteroidetes	g__Prevotella
SV295	p__Spirochaetes	g__Treponema
SV296	p__Bacteroidetes	g__
SV297	p__Fibrobacteres	g__Fibrobacter
SV298	p__Spirochaetes	g__Treponema
SV299	p__Spirochaetes	g__Treponema
SV300	p__Bacteroidetes	g__Prevotella
SV301	p__Firmicutes	g__Oscillospira
SV302	p__Bacteroidetes	g__
SV303	p__Firmicutes	g__Oscillospira
SV304	p__Firmicutes
SV305	p__Firmicutes	g__Gemmiger
SV306	p__Firmicutes	g__Roseburia
SV307	p__Bacteroidetes	g__CF231
SV308	p__Bacteroidetes	g__[Prevotella]
SV309	p__Bacteroidetes	g__Prevotella
SV310	p__Firmicutes	g__Dorea
SV311	p__Firmicutes	g__Oscillospira
SV312	p__Bacteroidetes	g__Prevotella
SV313	p__Bacteroidetes	g__[Prevotella]
SV314
SV315	p__Proteobacteria	g__Succinivibrio
SV316	p__Firmicutes	g__
SV317	p__Bacteroidetes	g__Prevotella
SV318	p__Spirochaetes	g__Treponema
SV319	p__Bacteroidetes	g__
SV320	p__Firmicutes	g__Phascolarctobacterium
SV321	p__Firmicutes	g__Roseburia
SV322	p__Bacteroidetes	g__
SV323	p__Firmicutes	g__Oscillospira
SV324	p__Firmicutes	g__
SV325	p__Bacteroidetes	g__Prevotella
SV326	p__Firmicutes	g__Anaerovibrio
SV327	p__Firmicutes	g__
SV328	p__Firmicutes	g__
SV329	p__Proteobacteria	g__Desulfovibrio
SV330	p__Bacteroidetes	g__Prevotella
SV331	p__Firmicutes	g__Phascolarctobacterium
SV332	p__Firmicutes	g__Lactobacillus
SV333	p__Bacteroidetes	g__Prevotella
SV334	p__Bacteroidetes	g__Prevotella
SV335	p__Firmicutes	g__Faecalibacterium
SV336	p__Firmicutes	g__Oscillospira
SV337	p__Firmicutes	g__Lactobacillus
SV338	p__Bacteroidetes	g__
SV339	p__Spirochaetes	g__Treponema
SV340	p__Bacteroidetes	g__Prevotella
SV341	p__Bacteroidetes	g__YRC22
SV342	p__Firmicutes	g__Lactobacillus
SV343	p__Bacteroidetes	g__
SV344	p__Firmicutes	g__
SV345	p__Firmicutes	g__
SV346	p__Firmicutes	g__Oribacterium
SV347	p__Firmicutes	g__RFN20
SV348	p__Firmicutes	g__
SV349	p__Bacteroidetes	g__Prevotella
SV350	p__Spirochaetes	g__Treponema
SV351	p__Fibrobacteres	g__Fibrobacter
SV352	p__Verrucomicrobia	g__
SV353	p__Bacteroidetes	g__Prevotella
SV354	p__Firmicutes	g__Lachnospira
SV355	p__Firmicutes	g__Lactobacillus
SV356	p__Firmicutes	g__Faecalibacterium
SV357	p__Proteobacteria	g__Desulfovibrio
SV358	p__Firmicutes	g__Bulleidia
SV359	p__Bacteroidetes	g__Prevotella
SV360	p__Bacteroidetes	g__
SV361	p__Firmicutes	g__Oscillospira
SV362	p__Spirochaetes	g__Treponema
SV363	p__Bacteroidetes	g__
SV364	p__Bacteroidetes	g__Prevotella
SV365	p__Bacteroidetes	g__YRC22
SV366	p__Bacteroidetes	g__
SV367	p__Firmicutes	g__Clostridium
SV368	p__Firmicutes	g__
SV369	p__Firmicutes	g__RFN20
SV370	p__Spirochaetes	g__Treponema
SV371	p__Bacteroidetes	g__
SV372	p__Firmicutes	g__Lachnospira
SV373	p__Proteobacteria	g__Succinivibrio
SV374	p__Firmicutes	g__Faecalibacterium
SV375	p__Bacteroidetes	g__
SV376	p__Firmicutes	g__Oribacterium
SV377	p__Bacteroidetes	g__Prevotella
SV378	p__Bacteroidetes	g__Prevotella
SV379	p__Firmicutes	g__Megasphaera
SV380	p__Firmicutes	g__Dorea
SV381	p__Firmicutes	g__Phascolarctobacterium
SV382	p__Proteobacteria	g__Succinivibrio
SV383	p__Firmicutes	g__Roseburia
SV384	p__Spirochaetes	g__Treponema
SV385	p__Bacteroidetes	g__[Prevotella]
SV386	p__Bacteroidetes	g__CF231
SV387	p__Firmicutes	g__Oscillospira
SV388	p__Firmicutes
SV389	p__Firmicutes	g__Lactobacillus
SV390	p__Firmicutes
SV391	p__Bacteroidetes	g__
SV392	p__Bacteroidetes	g__Prevotella
SV393	p__Proteobacteria	g__Desulfovibrio
SV394	p__Firmicutes	g__Lactobacillus
SV395	p__Verrucomicrobia	g__
SV396	p__Bacteroidetes	g__Prevotella
SV397	p__Firmicutes
SV398	p__Firmicutes	g__
SV399	p__Firmicutes	g__Lachnospira
SV400	p__Bacteroidetes	g__YRC22
SV401	p__Bacteroidetes	g__CF231
SV402	p__Firmicutes
SV403	p__Firmicutes	g__Faecalibacterium
SV404	p__Bacteroidetes	g__
SV405	p__Bacteroidetes	g__
SV406	p__Firmicutes	g__Oribacterium
SV407	p__Bacteroidetes	g__
SV408	p__Bacteroidetes	g__[Prevotella]
SV409	p__Firmicutes	g__Faecalibacterium
SV410	p__Bacteroidetes	g__Prevotella
SV411	p__Bacteroidetes	g__
SV412	p__Proteobacteria	g__Sutterella
SV413	p__Bacteroidetes	g__
SV414	p__Firmicutes	g__[Ruminococcus]
SV415	p__Firmicutes	g__Coprococcus
SV416	p__Bacteroidetes	g__Paludibacter
SV417	p__Firmicutes	g__
SV418	p__Firmicutes
SV419	p__Firmicutes	g__Streptococcus
SV420	p__Proteobacteria	g__Sutterella
SV421	p__Firmicutes	g__Coprococcus
SV422	p__Bacteroidetes	g__Paraprevotella
SV423	p__Firmicutes	g__RFN20
SV424	p__Firmicutes	g__
SV425	p__Firmicutes	g__Oscillospira
SV426	p__Bacteroidetes	g__Prevotella
SV427	p__Bacteroidetes	g__
SV428	p__Bacteroidetes	g__Prevotella
SV429	p__Bacteroidetes	g__
SV430	p__Firmicutes	g__Bulleidia
SV431	p__Firmicutes	g__
SV432	p__Firmicutes	g__Faecalibacterium
SV433	p__Bacteroidetes	g__
SV434	p__Firmicutes	g__Oscillospira
SV435	p__Bacteroidetes	g__Prevotella
SV436	p__Firmicutes	g__
SV437	p__Bacteroidetes
SV438	p__Firmicutes	g__
SV439	p__Firmicutes	g__
SV440	p__Firmicutes	g__Roseburia
SV441	p__Firmicutes	g__Gemmiger
SV442	p__Bacteroidetes	g__
SV443	p__Bacteroidetes	g__
SV444	p__Bacteroidetes	g__
SV445	p__Bacteroidetes	g__CF231
SV446	p__Firmicutes	g__
SV447	p__Bacteroidetes	g__
SV448	p__Proteobacteria	g__
SV449	p__Firmicutes	g__Streptococcus
SV450	p__Firmicutes
SV451	p__Bacteroidetes	g__Prevotella
SV452	p__Spirochaetes	g__Treponema
SV453	p__Bacteroidetes	g__Paludibacter
SV454	p__Bacteroidetes	g__
SV455	p__Firmicutes	g__Oscillospira
SV456	p__Firmicutes	g__
SV457	p__Firmicutes	g__[Ruminococcus]
SV458	p__Bacteroidetes	g__Prevotella
SV459	p__Bacteroidetes	g__Prevotella
SV460	p__Firmicutes	g__
SV461	p__Bacteroidetes	g__YRC22
SV462	p__Bacteroidetes	g__[Prevotella]
SV463	p__Firmicutes	g__Faecalibacterium
SV464	p__Firmicutes	g__Faecalibacterium
SV465	p__Bacteroidetes	g__Prevotella
SV466	p__Firmicutes	g__
SV467	p__Firmicutes	g__Oscillospira
SV468	p__Firmicutes	g__Anaerovibrio
SV469	p__Firmicutes	g__Oscillospira
SV470	p__Bacteroidetes	g__[Prevotella]
SV471	p__Fibrobacteres	g__Fibrobacter
SV472	p__Firmicutes	g__
SV473	p__Bacteroidetes	g__Prevotella
SV474	p__Spirochaetes	g__Treponema
SV475	p__Bacteroidetes	g__Prevotella
SV476	p__Proteobacteria	g__
SV477	p__Firmicutes
SV478	p__Bacteroidetes	g__[Prevotella]
SV479	p__Firmicutes	g__Phascolarctobacterium
SV480	p__Firmicutes	g__
SV481	p__Firmicutes	g__
SV482	p__Bacteroidetes	g__
SV483	p__Firmicutes	g__
SV484	p__Bacteroidetes	g__
SV485	p__Bacteroidetes	g__
SV486	p__Firmicutes	g__
SV487	p__Bacteroidetes	g__
SV488	p__Bacteroidetes	g__
SV489	p__Firmicutes	g__Faecalibacterium
SV490	p__Bacteroidetes	g__
SV491	p__Bacteroidetes	g__
SV492	p__Firmicutes	g__Oscillospira
SV493	p__Firmicutes
SV494	p__Firmicutes	g__Anaerovibrio
SV495	p__Spirochaetes	g__Treponema
SV496	p__Firmicutes	g__Bulleidia
SV497	p__Bacteroidetes	g__
SV498	p__Firmicutes	g__Bulleidia
SV499	p__Firmicutes	g__Faecalibacterium
SV500	p__Firmicutes	g__Oscillospira
SV501	p__Bacteroidetes	g__
SV502	p__Bacteroidetes	g__Prevotella
SV503	p__Bacteroidetes
SV504	p__Bacteroidetes	g__
SV505	p__Bacteroidetes	g__
SV506	p__Proteobacteria	g__Desulfovibrio
SV507	p__Bacteroidetes	g__Prevotella
SV508	p__Bacteroidetes	g__
SV509	p__Bacteroidetes	g__
SV510	p__Bacteroidetes	g__Prevotella
SV511	p__Spirochaetes	g__Treponema
SV512	p__Firmicutes	g__
SV513	p__Spirochaetes	g__Treponema
SV514	p__Proteobacteria	g__Desulfovibrio
SV515	p__Firmicutes	g__Oscillospira
SV516	p__Firmicutes
SV517	p__Bacteroidetes	g__
SV518	p__Firmicutes	g__RFN20
SV519	p__Firmicutes	g__Bulleidia
SV520	p__Verrucomicrobia	g__
SV521	p__Firmicutes	g__
SV522	p__Firmicutes	g__Faecalibacterium
SV523	p__Bacteroidetes	g__Parabacteroides
SV524	p__Bacteroidetes	g__[Prevotella]
SV525	p__Firmicutes	g__Bulleidia
SV526	p__Bacteroidetes	g__Prevotella
SV527	p__Bacteroidetes	g__Parabacteroides
SV528	p__Bacteroidetes	g__Prevotella
SV529	p__Firmicutes	g__Faecalibacterium
SV530	p__Bacteroidetes	g__
SV531	p__Firmicutes
SV532	p__Firmicutes	g__Clostridium
SV533	p__Bacteroidetes	g__Prevotella
SV534	p__Firmicutes	g__Faecalibacterium
SV535	p__Bacteroidetes	g__
SV536	p__Firmicutes	g__
SV537	p__Bacteroidetes	g__Prevotella
SV538	p__Bacteroidetes	g__
SV539	p__Firmicutes	g__
SV540	p__Firmicutes	g__Anaerovibrio
SV541	p__Firmicutes	g__
SV542	p__Bacteroidetes	g__
SV543	p__Spirochaetes	g__Treponema
SV544	p__Spirochaetes	g__Treponema
SV545	p__Firmicutes	g__
SV546	p__Bacteroidetes	g__Prevotella
SV547	p__Spirochaetes	g__Treponema
SV548	p__Firmicutes
SV549	p__Firmicutes	g__
SV550	p__Bacteroidetes	g__YRC22
SV551	p__Firmicutes	g__Oscillospira
SV552	p__Firmicutes	g__Phascolarctobacterium
SV553	p__Proteobacteria	g__Sutterella
SV554	p__Firmicutes	g__Faecalibacterium
SV555	p__Firmicutes	g__Faecalibacterium
SV556	p__Firmicutes	g__Oscillospira
SV557	p__Firmicutes	g__Faecalibacterium
SV558	p__Bacteroidetes	g__Prevotella
SV559	p__Firmicutes	g__
SV560	p__Proteobacteria	g__Helicobacter
SV561	p__Bacteroidetes	g__
SV562	p__Bacteroidetes	g__Prevotella
SV563	p__Bacteroidetes	g__Prevotella
SV564	p__TM7	g__
SV565	p__Firmicutes	g__
SV566	p__Firmicutes	g__p-75-a5
SV567	p__Firmicutes	g__Coprococcus
SV568	p__Bacteroidetes	g__Prevotella
SV569	p__Spirochaetes	g__Treponema
SV570	p__Tenericutes	g__Anaeroplasma
SV571	p__Firmicutes	g__Oscillospira
SV572	p__Spirochaetes	g__Treponema
SV573	p__Firmicutes	g__Clostridium
SV574	p__Bacteroidetes
SV575	p__Firmicutes	g__Faecalibacterium
SV576	p__Firmicutes	g__
SV577	p__Bacteroidetes	g__
SV578	p__Firmicutes	g__
SV579	p__Firmicutes	g__
SV580	p__Firmicutes	g__Bulleidia
SV581	p__Firmicutes	g__Oscillospira
SV582	p__Firmicutes
SV583	p__Bacteroidetes	g__[Prevotella]
SV584	p__Firmicutes	g__Lactobacillus
SV585	p__Firmicutes	g__Faecalibacterium
SV586	p__Firmicutes	g__Faecalibacterium
SV587	p__Bacteroidetes	g__
SV588	p__Firmicutes	g__
SV589	p__Proteobacteria	g__Sutterella
SV590	p__Firmicutes	g__
SV591
SV592	p__Firmicutes	g__
SV593	p__Proteobacteria	g__Helicobacter
SV594	p__Firmicutes	g__Oribacterium
SV595	p__Firmicutes	g__Anaerovibrio
SV596	p__Spirochaetes	g__Treponema
SV597	p__Bacteroidetes	g__
SV598	p__Firmicutes
SV599	p__Firmicutes	g__Dialister
SV600	p__Planctomycetes
SV601	p__Firmicutes	g__Dialister
SV602	p__Firmicutes	g__
SV603	p__Firmicutes	g__Megasphaera
SV604	p__Firmicutes	g__Clostridium
SV605	p__Bacteroidetes	g__Prevotella
SV606	p__Firmicutes	g__
SV607	p__Firmicutes	g__
SV608	p__Spirochaetes	g__Treponema
SV609	p__Spirochaetes	g__Treponema
SV610	p__Bacteroidetes	g__
SV611	p__Bacteroidetes	g__Prevotella
SV612
SV613	p__Firmicutes
SV614	p__Firmicutes	g__
SV615	p__Firmicutes	g__
SV616	p__Firmicutes	g__Blautia
SV617	p__Firmicutes	g__Bulleidia
SV618
SV619	p__Firmicutes	g__
SV620	p__Firmicutes	g__Dialister
SV621	p__Firmicutes	g__Gemmiger
SV622	p__Bacteroidetes	g__Prevotella
SV623	p__Spirochaetes	g__Treponema
SV624	p__Firmicutes	g__Oscillospira
SV625	p__Firmicutes	g__
SV626	p__Bacteroidetes	g__CF231
SV627	p__Firmicutes	g__Faecalibacterium
SV628	p__Firmicutes	g__
SV629	p__Firmicutes	g__Bulleidia
SV630	p__Firmicutes	g__Anaerovibrio
SV631	p__Bacteroidetes	g__Prevotella
SV632	p__Bacteroidetes	g__Prevotella
SV633	p__Spirochaetes	g__Treponema
SV634	p__Firmicutes	g__Oscillospira
SV635	p__Bacteroidetes	g__Prevotella
SV636	p__Firmicutes	g__Coprococcus
SV637	p__Bacteroidetes	g__
SV638	p__Proteobacteria	g__Campylobacter
SV639	p__Firmicutes	g__Faecalibacterium
SV640	p__Spirochaetes	g__Treponema
SV641	p__Firmicutes	g__
SV642	p__Bacteroidetes	g__
SV643	p__Bacteroidetes	g__Prevotella
SV644	p__Firmicutes	g__
SV645	p__Bacteroidetes	g__
SV646	p__Proteobacteria	g__Desulfovibrio
SV647	p__Firmicutes	g__Anaerovibrio
SV648	p__Firmicutes	g__Blautia
SV649	p__Firmicutes	g__
SV650	p__Bacteroidetes	g__Prevotella
SV651	p__Spirochaetes	g__Treponema
SV652	p__Bacteroidetes	g__
SV653	p__Bacteroidetes	g__CF231
SV654	p__Firmicutes	g__Oribacterium
SV655	p__Bacteroidetes	g__
SV656	p__Firmicutes	g__Oscillospira
SV657	p__Firmicutes	g__[Ruminococcus]
SV658	p__Firmicutes	g__Oscillospira
SV659	p__Firmicutes	g__
SV660	p__Proteobacteria
SV661	p__Firmicutes	g__[Eubacterium]
SV662	p__Firmicutes	g__Phascolarctobacterium
SV663	p__Firmicutes
SV664	p__Firmicutes	g__Anaerovibrio
SV665	p__Firmicutes
SV666	p__Firmicutes	g__[Eubacterium]
SV667	p__Bacteroidetes	g__Prevotella
SV668	p__Firmicutes	g__
SV669	p__Bacteroidetes	g__
SV670
SV671	p__Proteobacteria	g__Succinivibrio
SV672	p__Verrucomicrobia	g__
SV673	p__Firmicutes	g__
SV674	p__Bacteroidetes
SV675	p__Proteobacteria	g__
SV676	p__Tenericutes	g__Anaeroplasma
SV677
SV678	p__Proteobacteria
SV679	p__Planctomycetes
SV680	p__Proteobacteria	g__
SV681	p__Firmicutes	g__Faecalibacterium
SV682	p__Spirochaetes	g__Treponema
SV683	p__Spirochaetes	g__Treponema
SV684	p__Firmicutes	g__[Eubacterium]
SV685	p__Firmicutes	g__
SV686	p__Firmicutes
SV687	p__Firmicutes	g__Pseudobutyrivibrio
SV688	p__Bacteroidetes	g__
SV689	p__Firmicutes	g__
SV690	p__Firmicutes	g__
SV691	p__Firmicutes	g__Anaerovibrio
SV692	p__Firmicutes	g__Coprococcus
SV693	p__Bacteroidetes	g__Prevotella
SV694	p__Firmicutes	g__
SV695	p__Spirochaetes	g__Sphaerochaeta
SV696	p__Firmicutes	g__
SV697	p__Bacteroidetes	g__[Prevotella]
SV698	p__Firmicutes	g__RFN20
SV699	p__Firmicutes	g__[Ruminococcus]
SV700	p__Bacteroidetes	g__
SV701	p__Firmicutes
SV702	p__Firmicutes	g__Blautia
SV703	p__Firmicutes	g__
SV704	p__Bacteroidetes	g__Prevotella
SV705	p__Firmicutes	g__
SV706	p__Spirochaetes	g__Treponema
SV707	p__Bacteroidetes	g__
SV708	p__Bacteroidetes
SV709	p__Firmicutes	g__Anaerovibrio
SV710	p__Bacteroidetes	g__Prevotella
SV711	p__Bacteroidetes	g__
SV712	p__Firmicutes	g__Oscillospira
SV713	p__Bacteroidetes	g__
SV714	p__Proteobacteria	g__Sutterella
SV715	p__Firmicutes	g__Coprococcus
SV716	p__Bacteroidetes	g__
SV717	p__Firmicutes
SV718	p__Bacteroidetes	g__
SV719	p__Bacteroidetes	g__CF231
SV720	p__Firmicutes
SV721	p__Proteobacteria	g__
SV722	p__Firmicutes
SV723	p__Bacteroidetes	g__
SV724	p__Bacteroidetes	g__Parabacteroides
SV725	p__Firmicutes
SV726	p__Firmicutes
SV727	p__Firmicutes
SV728	p__Bacteroidetes	g__
SV729	p__Spirochaetes	g__Treponema
SV730	p__Firmicutes
SV731	p__Firmicutes	g__Oscillospira
SV732	p__Firmicutes	g__Anaerovibrio
SV733	p__Firmicutes	g__
SV734	p__Bacteroidetes	g__
SV735	p__Bacteroidetes	g__
SV736	p__Firmicutes	g__Oribacterium
SV737	p__Firmicutes	g__
SV738	p__Fibrobacteres	g__Fibrobacter
SV739	p__Firmicutes	g__
SV740	p__Proteobacteria	g__Sutterella
SV741	p__Proteobacteria	g__Sutterella
SV742	p__Bacteroidetes	g__
SV743	p__Firmicutes	g__
SV744	p__Firmicutes	g__
SV745	p__Bacteroidetes	g__Paludibacter
SV746	p__Firmicutes	g__Lactobacillus
SV747	p__Bacteroidetes	g__Prevotella
SV748	p__Spirochaetes	g__Treponema
SV749	p__Firmicutes	g__
SV750	p__Firmicutes	g__
SV751	p__Bacteroidetes	g__Prevotella
SV752	p__Firmicutes	g__Bulleidia
SV753	p__Firmicutes
SV754
SV755	p__Firmicutes
SV756	p__Bacteroidetes	g__
SV757	p__Bacteroidetes	g__[Prevotella]
SV758	p__Firmicutes	g__Megasphaera
SV759	p__Bacteroidetes	g__
SV760	p__Bacteroidetes	g__
SV761	p__Firmicutes	g__Coprococcus
SV762	p__Firmicutes	g__
SV763	p__Verrucomicrobia	g__
SV764	p__Firmicutes
SV765	p__Firmicutes	g__
SV766	p__Firmicutes	g__Anaerovibrio
SV767	p__Firmicutes	g__Coprococcus
SV768	p__Firmicutes	g__Turicibacter
SV769	p__Firmicutes
SV770	p__Bacteroidetes	g__Prevotella
SV771	p__Firmicutes	g__
SV772	p__Proteobacteria	g__Sutterella
SV773	p__Firmicutes	g__
SV774	p__Proteobacteria	g__Helicobacter
SV775	p__Firmicutes	g__Faecalibacterium
SV776	p__Firmicutes	g__
SV777	p__Firmicutes	g__Oscillospira
SV778	p__Firmicutes	g__[Ruminococcus]
SV779	p__Bacteroidetes	g__YRC22
SV780	p__Firmicutes	g__Faecalibacterium
SV781	p__Firmicutes	g__Oscillospira
SV782	p__Bacteroidetes	g__
SV783	p__Firmicutes	g__
SV784	p__Firmicutes	g__Dorea
SV785	p__Firmicutes	g__RFN20
SV786	p__Firmicutes	g__
SV787	p__Bacteroidetes	g__
SV788	p__Bacteroidetes	g__Prevotella
SV789	p__Bacteroidetes	g__Prevotella
SV790	p__Bacteroidetes	g__Prevotella
SV791	p__Bacteroidetes	g__
SV792	p__Firmicutes	g__Oscillospira
SV793	p__Bacteroidetes	g__Paludibacter
SV794	p__Firmicutes	g__
SV795	p__Firmicutes	g__Oscillospira
SV796	p__Firmicutes	g__Clostridium
SV797	p__Bacteroidetes	g__
SV798	p__Bacteroidetes	g__CF231
SV799	p__Bacteroidetes	g__
SV800	p__Bacteroidetes	g__
SV801	p__Firmicutes	g__
SV802	p__Firmicutes	g__
SV803	p__Bacteroidetes	g__Prevotella
SV804	p__Firmicutes	g__Oscillospira
SV805	p__Firmicutes	g__[Eubacterium]
SV806	p__Firmicutes
SV807	p__Firmicutes	g__
SV808	p__Firmicutes	g__
SV809	p__Bacteroidetes	g__Prevotella
SV810	p__Bacteroidetes	g__Prevotella
SV811	p__Proteobacteria	g__Campylobacter
SV812	p__Firmicutes	g__
SV813	p__Bacteroidetes	g__Prevotella
SV814	p__Fibrobacteres	g__Fibrobacter
SV815	p__Firmicutes
SV816	p__Firmicutes	g__Lachnospira
SV817	p__Proteobacteria	g__
SV818	p__Proteobacteria	g__
SV819	p__Bacteroidetes	g__Prevotella
SV820	p__Firmicutes
SV821	p__Firmicutes	g__
SV822	p__Bacteroidetes	g__Prevotella
SV823	p__Spirochaetes	g__Treponema
SV824	p__Bacteroidetes
SV825	p__Bacteroidetes	g__CF231
SV826	p__Bacteroidetes	g__Prevotella
SV827	p__Bacteroidetes	g__Parabacteroides
SV828	p__Bacteroidetes	g__Prevotella
SV829	p__Bacteroidetes	g__[Prevotella]
SV830	p__Spirochaetes	g__Treponema
SV831	p__Bacteroidetes
SV832	p__Bacteroidetes	g__[Prevotella]
SV833	p__Firmicutes	g__Faecalibacterium
SV834	p__Bacteroidetes	g__YRC22
SV835	p__Firmicutes	g__
SV836	p__Firmicutes	g__
SV837	p__Firmicutes	g__
SV838	p__Proteobacteria	g__Succinivibrio
SV839	p__Firmicutes	g__
SV840	p__Bacteroidetes	g__
SV841	p__Firmicutes	g__Oscillospira
SV842	p__Bacteroidetes	g__
SV843	p__Firmicutes
SV844	p__Firmicutes	g__Oscillospira
SV845	p__Firmicutes	g__
SV846	p__Bacteroidetes
SV847	p__Firmicutes	g__
SV848	p__Bacteroidetes	g__Prevotella
SV849	p__Bacteroidetes	g__Prevotella
SV850	p__Bacteroidetes	g__[Prevotella]
SV851	p__Planctomycetes
SV852	p__Firmicutes	g__
SV853	p__Bacteroidetes	g__Prevotella
SV854	p__Firmicutes	g__Oscillospira
SV855	p__Firmicutes	g__Butyrivibrio
SV856	p__Proteobacteria	g__Campylobacter
SV857	p__Firmicutes	g__
SV858	p__Bacteroidetes	g__
SV859	p__Bacteroidetes	g__[Prevotella]
SV860	p__Bacteroidetes	g__Prevotella
SV861	p__Planctomycetes
SV862	p__Spirochaetes	g__Treponema
SV863	p__Firmicutes	g__Coprococcus
SV864
SV865	p__Bacteroidetes	g__
SV866	p__Firmicutes	g__Faecalibacterium
SV867	p__Firmicutes	g__Bulleidia
SV868	p__Bacteroidetes	g__
SV869	p__Bacteroidetes	g__
SV870	p__Spirochaetes	g__Treponema
SV871	p__Firmicutes	g__Phascolarctobacterium
SV872	p__Bacteroidetes	g__
SV873	p__Firmicutes	g__
SV874	p__Bacteroidetes	g__Prevotella
SV875	p__Firmicutes	g__Coprococcus
SV876	p__Firmicutes	g__Mitsuokella
SV877	p__Bacteroidetes	g__
SV878	p__Firmicutes	g__
SV879	p__Firmicutes
SV880	p__Proteobacteria
SV881	p__Proteobacteria
SV882	p__Firmicutes	g__Roseburia
SV883	p__Bacteroidetes	g__
SV884	p__Bacteroidetes	g__Paludibacter
SV885	p__Firmicutes	g__
SV886	p__Firmicutes	g__
SV887	p__Firmicutes	g__
SV888	p__Bacteroidetes	g__Prevotella
SV889	p__Firmicutes	g__
SV890	p__Tenericutes	g__
SV891	p__Bacteroidetes	g__Prevotella
SV892	p__Firmicutes	g__Bulleidia
SV893	p__Proteobacteria	g__Sutterella
SV894	p__Proteobacteria	g__Campylobacter
SV895	p__Firmicutes	g__Anaerovibrio
SV896	p__Firmicutes	g__
SV897	p__Bacteroidetes
SV898	p__Bacteroidetes	g__
SV899	p__Bacteroidetes	g__Prevotella
SV900	p__Firmicutes	g__Lactobacillus
SV901	p__Spirochaetes	g__Treponema
SV902	p__Planctomycetes
SV903	p__Bacteroidetes	g__
SV904	p__Firmicutes	g__
SV905	p__Firmicutes	g__Oscillospira
SV906	p__Firmicutes	g__Oscillospira
SV907	p__Bacteroidetes	g__Paludibacter
SV908	p__Firmicutes	g__Coprococcus
SV909	p__Bacteroidetes	g__
SV910	p__Bacteroidetes	g__Prevotella
SV911	p__Bacteroidetes	g__
SV912	p__Firmicutes	g__Coprococcus
SV913	p__Firmicutes	g__
SV914	p__Bacteroidetes	g__
SV915	p__Bacteroidetes	g__
SV916	p__Firmicutes	g__
SV917	p__Bacteroidetes	g__[Prevotella]
SV918	p__Firmicutes	g__
SV919	p__Bacteroidetes	g__CF231
SV920	p__Firmicutes	g__
SV921	p__Firmicutes	g__
SV922	p__Spirochaetes	g__Treponema
SV923	p__Firmicutes	g__Faecalibacterium
SV924	p__Bacteroidetes	g__
SV925	p__Firmicutes	g__
SV926	p__Bacteroidetes	g__
SV927	p__Spirochaetes	g__Sphaerochaeta
SV928	p__Proteobacteria	g__
SV929	p__Firmicutes	g__Ruminococcus
SV930	p__Firmicutes	g__RFN20
SV931	p__Firmicutes	g__Gemmiger
SV932	p__Firmicutes	g__Faecalibacterium
SV933	p__Proteobacteria	g__Helicobacter
SV934	p__Firmicutes	g__Faecalibacterium
SV935	p__Firmicutes	g__Blautia
SV936	p__Firmicutes	g__Oscillospira
SV937	p__Bacteroidetes	g__Prevotella
SV938	p__Firmicutes	g__
SV939	p__Firmicutes
SV940	p__Firmicutes	g__Coprococcus
SV941	p__Bacteroidetes	g__[Prevotella]
SV942	p__Firmicutes
SV943	p__Bacteroidetes	g__Prevotella
SV944	p__Bacteroidetes	g__
SV945	p__Firmicutes	g__[Ruminococcus]
SV946	p__Bacteroidetes
SV947	p__Firmicutes	g__Ruminococcus
SV948	p__Bacteroidetes	g__Prevotella
SV949	p__Bacteroidetes	g__Prevotella
SV950	p__Firmicutes	g__
SV951	p__Bacteroidetes	g__CF231
SV952	p__Bacteroidetes	g__[Prevotella]
SV953	p__Firmicutes	g__
SV954	p__Spirochaetes	g__Treponema
SV955	p__Firmicutes	g__Oscillospira
SV956	p__Tenericutes	g__Anaeroplasma
SV957	p__Firmicutes	g__
SV958	p__Firmicutes	g__p-75-a5
SV959	p__Firmicutes	g__Anaerovibrio
SV960	p__Firmicutes	g__Coprococcus
SV961	p__Firmicutes	g__
SV962	p__Firmicutes	g__RFN20
SV963	p__Bacteroidetes	g__
SV964	p__Proteobacteria
SV965	p__Bacteroidetes	g__[Prevotella]
SV966	p__Bacteroidetes	g__
SV967	p__Firmicutes	g__
SV968	p__Firmicutes	g__
SV969	p__Firmicutes	g__Bulleidia
SV970	p__Firmicutes	g__Faecalibacterium
SV971	p__Bacteroidetes	g__Paludibacter
SV972	p__Bacteroidetes	g__YRC22
SV973	p__Firmicutes	g__Ruminococcus
SV974	p__Spirochaetes	g__Treponema
SV975	p__Bacteroidetes	g__Parabacteroides
SV976	p__Bacteroidetes	g__Prevotella
SV977	p__Bacteroidetes	g__
SV978	p__Firmicutes	g__Oscillospira
SV979	p__Bacteroidetes	g__
SV980	p__Firmicutes	g__Lachnospira
SV981	p__Bacteroidetes	g__Prevotella
SV982	p__Bacteroidetes	g__Prevotella
SV983	p__Bacteroidetes	g__Prevotella
SV984	p__Firmicutes
SV985	p__Firmicutes	g__
SV986	p__Firmicutes	g__
SV987	p__Firmicutes	g__Lachnospira
SV988	p__Bacteroidetes	g__Prevotella
SV989	p__Bacteroidetes	g__
SV990	p__Firmicutes	g__Faecalibacterium
SV991	p__Bacteroidetes	g__Prevotella
SV992	p__Firmicutes	g__Catenibacterium
SV993	p__Firmicutes	g__
SV994	p__Firmicutes	g__Lactobacillus
SV995	p__Bacteroidetes	g__CF231
SV996	p__Firmicutes	g__Bulleidia
SV997	p__Firmicutes	g__Bulleidia
SV998	p__Firmicutes	g__Oscillospira
SV999	p__Firmicutes	g__Anaerovibrio
SV1000	p__Firmicutes	g__
SV1001	p__Bacteroidetes	g__
SV1002	p__Firmicutes	g__
SV1003	p__Bacteroidetes	g__Prevotella
SV1004	p__Firmicutes	g__Faecalibacterium
SV1005	p__Firmicutes	g__Coprococcus
SV1006	p__Bacteroidetes	g__Prevotella
SV1007	p__Bacteroidetes	g__YRC22
SV1008	p__Firmicutes	g__Faecalibacterium
SV1009	p__Bacteroidetes	g__CF231
SV1010	p__Firmicutes	g__Phascolarctobacterium
SV1011	p__Spirochaetes	g__Treponema
SV1012	p__Firmicutes	g__Turicibacter
SV1013	p__Firmicutes	g__Mitsuokella
SV1014	p__Bacteroidetes	g__
SV1015	p__Firmicutes	g__Roseburia
SV1016	p__Firmicutes	g__Phascolarctobacterium
SV1017	p__Firmicutes	g__
SV1018	p__Tenericutes	g__Anaeroplasma
SV1019	p__Firmicutes	g__
SV1020	p__Firmicutes	g__Roseburia
SV1021	p__Firmicutes	g__Lachnospira
SV1022	p__Spirochaetes	g__Treponema
SV1023	p__Proteobacteria	g__Campylobacter
SV1024	p__Bacteroidetes	g__
SV1025	p__Planctomycetes
SV1026	p__Firmicutes	g__
SV1027	p__Firmicutes	g__Faecalibacterium
SV1028	p__Firmicutes	g__Faecalibacterium
SV1029	p__Proteobacteria	g__Desulfovibrio
SV1030	p__Firmicutes	g__
SV1031	p__Bacteroidetes	g__
SV1032	p__Bacteroidetes	g__[Prevotella]
SV1033	p__Verrucomicrobia	g__
SV1034	p__Bacteroidetes	g__Paraprevotella
SV1035	p__Firmicutes	g__
SV1036	p__Firmicutes	g__Roseburia
SV1037	p__Firmicutes
SV1038	p__Firmicutes	g__Coprococcus
SV1039	p__Firmicutes	g__Ruminococcus
SV1040	p__Firmicutes	g__
SV1041	p__Firmicutes
SV1042	p__Firmicutes
SV1043	p__Firmicutes	g__Roseburia
SV1044	p__Firmicutes	g__
SV1045	p__Bacteroidetes	g__
SV1046	p__Bacteroidetes	g__CF231
SV1047	p__Firmicutes
SV1048	p__Spirochaetes	g__Sphaerochaeta
SV1049	p__Firmicutes	g__Faecalibacterium
SV1050	p__Bacteroidetes	g__
SV1051	p__Firmicutes	g__Blautia
SV1052	p__Bacteroidetes	g__
SV1053	p__Bacteroidetes	g__
SV1054	p__Bacteroidetes	g__Prevotella
SV1055	p__Firmicutes	g__Turicibacter
SV1056	p__Firmicutes	g__Coprococcus
SV1057	p__Bacteroidetes	g__
SV1058	p__Bacteroidetes	g__
SV1059	p__Bacteroidetes	g__[Prevotella]
SV1060	p__Bacteroidetes	g__
SV1061	p__Firmicutes	g__Lachnospira
SV1062	p__Bacteroidetes	g__
SV1063	p__Firmicutes	g__Coprococcus
SV1064	p__Bacteroidetes	g__
SV1065	p__Bacteroidetes	g__
SV1066	p__Firmicutes
SV1067	p__Bacteroidetes	g__
SV1068	p__Bacteroidetes	g__Prevotella
SV1069	p__Firmicutes	g__RFN20
SV1070	p__Firmicutes	g__Oscillospira
SV1071	p__Firmicutes	g__
SV1072	p__Firmicutes	g__Coprococcus
SV1073	p__Firmicutes	g__Faecalibacterium
SV1074	p__Bacteroidetes	g__
SV1075	p__Firmicutes	g__
SV1076	p__Proteobacteria	g__Campylobacter
SV1077	p__Firmicutes	g__
SV1078	p__Firmicutes	g__Dialister
SV1079	p__Bacteroidetes	g__Prevotella
SV1080	p__Firmicutes	g__Oscillospira
SV1081	p__Bacteroidetes	g__[Prevotella]
SV1082	p__Bacteroidetes	g__Prevotella
SV1083	p__Firmicutes	g__
SV1084	p__Bacteroidetes	g__
SV1085	p__TM7	g__
SV1086	p__Firmicutes	g__Roseburia
SV1087	p__Firmicutes	g__Coprococcus
SV1088	p__Bacteroidetes	g__
SV1089	p__Firmicutes	g__Epulopiscium
SV1090	p__Firmicutes	g__Oscillospira
SV1091	p__Firmicutes	g__
SV1092	p__Bacteroidetes	g__Prevotella
SV1093	p__Firmicutes	g__Oscillospira
SV1094	p__Firmicutes	g__Anaerovibrio
SV1095	p__Firmicutes
SV1096	p__Firmicutes	g__Ruminococcus
SV1097	p__Spirochaetes	g__Treponema
SV1098	p__Bacteroidetes	g__Prevotella
SV1099	p__Bacteroidetes	g__Prevotella
SV1100	p__Bacteroidetes	g__
SV1101	p__Tenericutes	g__Anaeroplasma
SV1102	p__Bacteroidetes	g__Parabacteroides
SV1103
SV1104	p__Firmicutes
SV1105	p__Bacteroidetes	g__
SV1106	p__Firmicutes	g__Coprococcus
SV1107	p__Firmicutes	g__[Eubacterium]
SV1108	p__Firmicutes	g__
SV1109	p__Firmicutes
SV1110	p__Bacteroidetes	g__Prevotella
SV1111	p__Bacteroidetes	g__
SV1112	p__Firmicutes	g__[Eubacterium]
SV1113	p__Firmicutes
SV1114	p__Bacteroidetes	g__
SV1115	p__Verrucomicrobia	g__
SV1116	p__Firmicutes	g__
SV1117	p__Bacteroidetes	g__
SV1118	p__Firmicutes	g__
SV1119	p__Bacteroidetes	g__Paludibacter
SV1120	p__Verrucomicrobia	g__
SV1121	p__Proteobacteria	g__
SV1122	p__Firmicutes	g__
SV1123	p__Spirochaetes	g__Treponema
SV1124	p__Firmicutes	g__
SV1125	p__Spirochaetes	g__Treponema
SV1126	p__Firmicutes	g__
SV1127	p__Bacteroidetes	g__Prevotella
SV1128	p__Firmicutes
SV1129	p__Firmicutes	g__Ruminococcus
SV1130	p__Firmicutes	g__
SV1131	p__Bacteroidetes	g__
SV1132	p__Bacteroidetes	g__
SV1133	p__Firmicutes	g__Dorea
SV1134	p__Bacteroidetes	g__
SV1135	p__Firmicutes
SV1136	p__Firmicutes	g__Coprococcus
SV1137	p__Firmicutes	g__Dialister
SV1138	p__Firmicutes	g__Oscillospira
SV1139	p__Firmicutes	g__
SV1140	p__Firmicutes	g__[Ruminococcus]
SV1141	p__Firmicutes	g__
SV1142	p__Verrucomicrobia	g__
SV1143	p__Bacteroidetes	g__
SV1144	p__Bacteroidetes	g__Prevotella
SV1145	p__Firmicutes	g__Faecalibacterium
SV1146	p__Firmicutes	g__Gemmiger
SV1147	p__Firmicutes	g__Oscillospira
SV1148	p__Bacteroidetes	g__Prevotella
SV1149	p__Bacteroidetes	g__
SV1150	p__Verrucomicrobia	g__
SV1151	p__Firmicutes	g__Roseburia
SV1152	p__Bacteroidetes	g__
SV1153	p__Bacteroidetes	g__
SV1154	p__Bacteroidetes	g__
SV1155	p__Firmicutes	g__
SV1156	p__Firmicutes
SV1157	p__Bacteroidetes	g__Prevotella
SV1158	p__Proteobacteria	g__Helicobacter
SV1159	p__Bacteroidetes
SV1160	p__Bacteroidetes	g__Prevotella
SV1161	p__TM7	g__
SV1162	p__Proteobacteria	g__Campylobacter
SV1163	p__Proteobacteria	g__Desulfovibrio
SV1164	p__TM7	g__
SV1165	p__Firmicutes	g__Oscillospira
SV1166	p__Bacteroidetes	g__Paludibacter
SV1167	p__Spirochaetes	g__Sphaerochaeta
SV1168	p__Firmicutes
SV1169	p__Bacteroidetes	g__Prevotella
SV1170	p__Firmicutes	g__Faecalibacterium
SV1171	p__Bacteroidetes	g__Prevotella
SV1172	p__Firmicutes	g__
SV1173	p__Firmicutes	g__Ruminococcus
SV1174	p__Bacteroidetes	g__
SV1175	p__Firmicutes	g__Butyrivibrio
SV1176	p__Firmicutes	g__
SV1177	p__Bacteroidetes	g__Paludibacter
SV1178	p__Firmicutes	g__Roseburia
SV1179	p__Proteobacteria
SV1180	p__Bacteroidetes	g__[Prevotella]
SV1181	p__TM7	g__
SV1182	p__Firmicutes	g__Anaerovibrio
SV1183	p__Firmicutes
SV1184	p__Bacteroidetes	g__
SV1185	p__Firmicutes	g__Megasphaera
SV1186	p__Firmicutes	g__
SV1187	p__Firmicutes	g__Oscillospira
SV1188	p__Spirochaetes	g__Treponema
SV1189	p__TM7	g__
SV1190	p__Firmicutes	g__Oscillospira
SV1191	p__Bacteroidetes	g__CF231
SV1192	p__Firmicutes	g__
SV1193	p__Firmicutes	g__Roseburia
SV1194	p__Firmicutes	g__Faecalibacterium
SV1195	p__Bacteroidetes	g__
SV1196	p__Firmicutes	g__
SV1197	p__Tenericutes	g__Anaeroplasma
SV1198	p__Spirochaetes
SV1199	p__Bacteroidetes	g__
SV1200	p__Spirochaetes	g__Treponema
SV1201	p__Firmicutes
SV1202	p__Firmicutes	g__Anaerovibrio
SV1203	p__Bacteroidetes	g__Prevotella
SV1204	p__Firmicutes	g__
SV1205	p__Firmicutes	g__
SV1206	p__Firmicutes	g__Oscillospira
SV1207	p__Bacteroidetes	g__
SV1208	p__Spirochaetes	g__Treponema
SV1209	p__Bacteroidetes	g__
SV1210	p__Firmicutes	g__
SV1211	p__Firmicutes	g__RFN20
SV1212	p__Firmicutes	g__
SV1213	p__Firmicutes	g__Coprococcus
SV1214	p__Firmicutes	g__Megasphaera
SV1215	p__Bacteroidetes	g__Prevotella
SV1216	p__Firmicutes	g__
SV1217	p__Proteobacteria	g__Campylobacter
SV1218	p__Spirochaetes	g__Treponema
SV1219	p__Spirochaetes	g__Treponema
SV1220	p__Firmicutes	g__
SV1221	p__Bacteroidetes	g__Bacteroides
SV1222	p__Firmicutes	g__Coprococcus
SV1223	p__Bacteroidetes	g__
SV1224
SV1225	p__Firmicutes	g__
SV1226	p__Bacteroidetes	g__[Prevotella]
SV1227	p__Firmicutes	g__Catenibacterium
SV1228	p__Bacteroidetes	g__
SV1229	p__Proteobacteria	g__Campylobacter
SV1230	p__Verrucomicrobia	g__
SV1231	p__Tenericutes	g__Anaeroplasma
SV1232
SV1233	p__Firmicutes	g__Coprococcus
SV1234	p__Bacteroidetes	g__
SV1235	p__Firmicutes	g__Faecalibacterium
SV1236	p__Firmicutes
SV1237	p__Firmicutes	g__
SV1238	p__Bacteroidetes	g__
SV1239	p__Firmicutes	g__Oscillospira
SV1240	p__Bacteroidetes	g__
SV1241	p__Firmicutes
SV1242	p__Firmicutes	g__Ruminococcus
SV1243	p__Bacteroidetes	g__Prevotella
SV1244	p__Bacteroidetes	g__[Prevotella]
SV1245	p__Firmicutes	g__Anaerovibrio
SV1246	p__Firmicutes
SV1247	p__Verrucomicrobia	g__
SV1248	p__Firmicutes	g__
SV1249	p__Firmicutes	g__
SV1250
SV1251	p__Firmicutes	g__
SV1252	p__Firmicutes	g__Anaerovibrio
SV1253	p__Firmicutes	g__
SV1254	p__Firmicutes	g__Bulleidia
SV1255	p__Firmicutes	g__RFN20
SV1256	p__Firmicutes	g__Catenibacterium
SV1257	p__Firmicutes	g__Coprococcus
SV1258	p__Bacteroidetes	g__[Prevotella]
SV1259	p__Bacteroidetes	g__
SV1260	p__Bacteroidetes	g__
SV1261	p__Firmicutes
SV1262	p__Bacteroidetes	g__[Prevotella]
SV1263	p__Firmicutes	g__Coprococcus
SV1264	p__Tenericutes	g__Anaeroplasma
SV1265	p__Firmicutes	g__
SV1266	p__Firmicutes	g__Megasphaera
SV1267	p__Bacteroidetes	g__
SV1268	p__Firmicutes
SV1269	p__Firmicutes
SV1270	p__Bacteroidetes	g__Prevotella
SV1271	p__Firmicutes	g__Anaerovorax
SV1272	p__Bacteroidetes	g__[Prevotella]
SV1273	p__Firmicutes	g__[Eubacterium]
SV1274	p__Bacteroidetes	g__Prevotella
SV1275	p__Bacteroidetes	g__
SV1276	p__Firmicutes	g__
SV1277	p__Bacteroidetes	g__
SV1278	p__Firmicutes	g__
SV1279	p__Proteobacteria
SV1280	p__Firmicutes	g__RFN20
SV1281	p__Firmicutes	g__Oscillospira
SV1282	p__Firmicutes
SV1283	p__Bacteroidetes	g__[Prevotella]
SV1284	p__Firmicutes	g__Oscillospira
SV1285	p__Bacteroidetes	g__CF231
SV1286	p__Firmicutes
SV1287	p__Spirochaetes	g__Treponema
SV1288	p__Firmicutes	g__
SV1289	p__Firmicutes	g__
SV1290	p__Bacteroidetes	g__
SV1291	p__Tenericutes	g__
SV1292	p__Firmicutes	g__Dialister
SV1293	p__Bacteroidetes	g__
SV1294	p__Firmicutes	g__Blautia
SV1295	p__Firmicutes	g__
SV1296	p__Bacteroidetes	g__Prevotella
SV1297	p__Bacteroidetes	g__Prevotella
SV1298	p__Spirochaetes	g__Sphaerochaeta
SV1299	p__Bacteroidetes	g__
SV1300	p__Firmicutes	g__Lachnospira
SV1301	p__Verrucomicrobia	g__
SV1302	p__Firmicutes	g__Ruminococcus
SV1303	p__Bacteroidetes
SV1304	p__Bacteroidetes	g__
SV1305	p__Firmicutes	g__
SV1306	p__Firmicutes
SV1307	p__Bacteroidetes	g__
SV1308	p__Firmicutes	g__Coprococcus
SV1309	p__Bacteroidetes	g__[Prevotella]
SV1310	p__Proteobacteria	g__Helicobacter
SV1311	p__Planctomycetes
SV1312	p__Verrucomicrobia	g__
SV1313	p__Spirochaetes	g__Treponema
SV1314	p__Firmicutes	g__
SV1315	p__Bacteroidetes	g__
SV1316	p__Firmicutes	g__Blautia
SV1317	p__Firmicutes	g__
SV1318	p__Firmicutes	g__
SV1319	p__Firmicutes	g__Coprococcus
SV1320	p__Proteobacteria	g__Helicobacter
SV1321	p__Proteobacteria	g__Helicobacter
SV1322	p__Firmicutes	g__
SV1323	p__Firmicutes	g__
SV1324	p__Firmicutes	g__
SV1325	p__Firmicutes	g__
SV1326	p__Spirochaetes	g__Treponema
SV1327	p__Firmicutes	g__Faecalibacterium
SV1328	p__Firmicutes	g__Lachnospira
SV1329	p__Bacteroidetes	g__Prevotella
SV1330	p__Spirochaetes	g__Treponema
SV1331	p__Euryarchaeota	g__Methanobrevibacter
SV1332	p__Firmicutes	g__
SV1333	p__Firmicutes	g__
SV1334	p__Firmicutes	g__Oribacterium
SV1335	p__Verrucomicrobia	g__
SV1336	p__Bacteroidetes	g__Paludibacter
SV1337	p__Firmicutes	g__Coprococcus
SV1338	p__Firmicutes
SV1339	p__Spirochaetes	g__Treponema
SV1340	p__Firmicutes	g__
SV1341	p__Verrucomicrobia	g__
SV1342	p__Firmicutes	g__
SV1343	p__Spirochaetes	g__Treponema
SV1344	p__Tenericutes	g__Anaeroplasma
SV1345	p__Bacteroidetes	g__
SV1346	p__Firmicutes	g__
SV1347	p__Firmicutes	g__Oscillospira
SV1348	p__Firmicutes	g__
SV1349	p__Bacteroidetes	g__[Prevotella]
SV1350	p__Firmicutes	g__
SV1351	p__Bacteroidetes	g__Paraprevotella
SV1352	p__Bacteroidetes	g__
SV1353	p__Firmicutes	g__Mitsuokella
SV1354	p__Firmicutes	g__
SV1355	p__Bacteroidetes	g__Prevotella
SV1356	p__Firmicutes	g__
SV1357	p__Bacteroidetes	g__Prevotella
SV1358	p__Bacteroidetes	g__Bacteroides
SV1359	p__Firmicutes
SV1360	p__Bacteroidetes	g__Prevotella
SV1361	p__Bacteroidetes	g__Prevotella
SV1362	p__Firmicutes	g__
SV1363	p__Proteobacteria	g__Campylobacter
SV1364	p__Firmicutes	g__
SV1365	p__Firmicutes	g__RFN20
SV1366	p__Firmicutes	g__Oscillospira
SV1367	p__Bacteroidetes	g__
SV1368	p__Tenericutes	g__Anaeroplasma
SV1369	p__Bacteroidetes	g__
SV1370	p__Bacteroidetes	g__
SV1371	p__Bacteroidetes	g__Prevotella
SV1372	p__Firmicutes	g__Turicibacter
SV1373	p__Bacteroidetes	g__[Prevotella]
SV1374	p__Firmicutes	g__Oscillospira
SV1375	p__Bacteroidetes	g__
SV1376	p__Bacteroidetes	g__[Prevotella]
SV1377	p__Firmicutes	g__Anaerovibrio
SV1378
SV1379	p__Firmicutes	g__Faecalibacterium
SV1380	p__Firmicutes
SV1381	p__Firmicutes	g__
SV1382	p__Bacteroidetes	g__
SV1383	p__Firmicutes	g__Lachnospira
SV1384	p__Firmicutes	g__Ruminococcus
SV1385	p__Bacteroidetes	g__Prevotella
SV1386	p__Firmicutes	g__Gemmiger
SV1387	p__Bacteroidetes	g__
SV1388	p__Firmicutes	g__Oscillospira
SV1389	p__Firmicutes
SV1390	p__Cyanobacteria	g__
SV1391	p__Bacteroidetes	g__[Prevotella]
SV1392	p__Bacteroidetes	g__
SV1393	p__Verrucomicrobia	g__
SV1394	p__Bacteroidetes
SV1395	p__Bacteroidetes	g__Prevotella
SV1396	p__Proteobacteria
SV1397	p__Proteobacteria	g__Sutterella
SV1398	p__Bacteroidetes	g__
SV1399	p__Firmicutes	g__Faecalibacterium
SV1400	p__Firmicutes
SV1401	p__Firmicutes	g__[Eubacterium]
SV1402	p__Bacteroidetes	g__[Prevotella]
SV1403	p__Firmicutes	g__
SV1404	p__Verrucomicrobia	g__
SV1405	p__Firmicutes	g__Dorea
SV1406	p__Firmicutes	g__
SV1407	p__Firmicutes	g__Phascolarctobacterium
SV1408	p__Firmicutes
SV1409	p__Spirochaetes	g__Treponema
SV1410	p__Lentisphaerae	g__
SV1411	p__Bacteroidetes	g__
SV1412	p__Firmicutes	g__
SV1413	p__Firmicutes	g__
SV1414	p__Firmicutes	g__Oscillospira
SV1415	p__Firmicutes	g__Megasphaera
SV1416	p__Bacteroidetes	g__CF231
SV1417	p__Firmicutes	g__
SV1418	p__Bacteroidetes	g__[Prevotella]
SV1419	p__Bacteroidetes	g__
SV1420	p__Firmicutes
SV1421	p__Bacteroidetes	g__
SV1422	p__Firmicutes	g__Ruminococcus
SV1423	p__Proteobacteria	g__Desulfovibrio
SV1424	p__Bacteroidetes	g__Paraprevotella
SV1425	p__Firmicutes	g__Coprococcus
SV1426	p__Firmicutes
SV1427	p__Spirochaetes	g__Sphaerochaeta
SV1428	p__Firmicutes	g__Oscillospira
SV1429	p__Bacteroidetes	g__
SV1430	p__Firmicutes	g__Blautia
SV1431	p__Bacteroidetes
SV1432	p__Bacteroidetes	g__[Prevotella]
SV1433	p__Firmicutes	g__Oscillospira
SV1434	p__Firmicutes	g__Oscillospira
SV1435	p__Bacteroidetes	g__Prevotella
SV1436	p__Firmicutes
SV1437	p__Firmicutes	g__
SV1438	p__Proteobacteria	g__Sutterella
SV1439	p__Bacteroidetes	g__Paludibacter
SV1440	p__Firmicutes	g__
SV1441	p__Firmicutes
SV1442	p__Bacteroidetes	g__
SV1443	p__Spirochaetes	g__Treponema
SV1444	p__Spirochaetes	g__Treponema
SV1445	p__Firmicutes	g__Lachnospira
SV1446	p__Fibrobacteres	g__Fibrobacter
SV1447	p__Firmicutes	g__RFN20
SV1448	p__Proteobacteria	g__Campylobacter
SV1449	p__Firmicutes	g__Dorea
SV1450	p__Proteobacteria	g__
SV1451	p__Bacteroidetes	g__[Prevotella]
SV1452	p__Firmicutes	g__Coprococcus
SV1453	p__Bacteroidetes	g__
SV1454	p__Firmicutes	g__
SV1455	p__Bacteroidetes	g__
SV1456	p__Firmicutes	g__
SV1457	p__Firmicutes	g__
SV1458	p__Cyanobacteria	g__
SV1459	p__Proteobacteria	g__Helicobacter
SV1460	p__Proteobacteria	g__Sutterella
SV1461	p__Firmicutes	g__
SV1462	p__Bacteroidetes	g__[Prevotella]
SV1463	p__Bacteroidetes	g__CF231
SV1464	p__Firmicutes	g__
SV1465	p__Firmicutes	g__Phascolarctobacterium
SV1466	p__Bacteroidetes	g__Prevotella
SV1467	p__Firmicutes	g__Oscillospira
SV1468	p__Proteobacteria	g__
SV1469	p__Firmicutes	g__Coprococcus
SV1470	p__Bacteroidetes	g__Prevotella
SV1471	p__Bacteroidetes	g__Prevotella
SV1472	p__Bacteroidetes	g__CF231
SV1473	p__Firmicutes	g__Faecalibacterium
SV1474	p__Bacteroidetes	g__
SV1475	p__Firmicutes	g__Faecalibacterium
SV1476	p__Firmicutes	g__Faecalibacterium
SV1477	p__Firmicutes	g__Coprococcus
SV1478	p__Bacteroidetes	g__Prevotella
SV1479	p__Bacteroidetes	g__
SV1480	p__Bacteroidetes	g__Prevotella
SV1481	p__Bacteroidetes	g__Prevotella
SV1482	p__Bacteroidetes	g__Prevotella
SV1483	p__Verrucomicrobia	g__
SV1484	p__Bacteroidetes	g__Prevotella
SV1485	p__Firmicutes	g__
SV1486	p__Bacteroidetes
SV1487	p__Firmicutes	g__Pseudobutyrivibrio
SV1488	p__Firmicutes	g__Oscillospira
SV1489	p__Firmicutes	g__
SV1490	p__Firmicutes	g__Bulleidia
SV1491	p__Firmicutes
SV1492	p__Bacteroidetes	g__
SV1493	p__Firmicutes	g__Faecalibacterium
SV1494	p__Firmicutes	g__
SV1495	p__Bacteroidetes	g__Prevotella
SV1496	p__Bacteroidetes	g__[Prevotella]
SV1497	p__Bacteroidetes	g__Prevotella
SV1498	p__Firmicutes	g__Oscillospira
SV1499	p__Firmicutes	g__Oscillospira
SV1500	p__Bacteroidetes	g__Prevotella
SV1501	p__TM7	g__
SV1502	p__Spirochaetes	g__Sphaerochaeta
SV1503	p__Firmicutes	g__Ruminococcus
SV1504	p__Firmicutes	g__
SV1505	p__Bacteroidetes	g__[Prevotella]
SV1506	p__Bacteroidetes	g__Prevotella
SV1507	p__Firmicutes
SV1508	p__Firmicutes	g__
SV1509	p__Bacteroidetes	g__Prevotella
SV1510	p__Firmicutes	g__[Ruminococcus]
SV1511	p__Bacteroidetes	g__Prevotella
SV1512	p__Firmicutes	g__
SV1513	p__Firmicutes	g__
SV1514	p__Firmicutes	g__Ruminococcus
SV1515	p__Bacteroidetes	g__
SV1516	p__Proteobacteria	g__Campylobacter
SV1517	p__Bacteroidetes	g__Prevotella
SV1518	p__Bacteroidetes	g__Parabacteroides
SV1519	p__Spirochaetes	g__Treponema
SV1520	p__Bacteroidetes	g__
SV1521	p__Firmicutes	g__RFN20
SV1522	p__Firmicutes	g__RFN20
SV1523	p__Firmicutes	g__RFN20
SV1524	p__Firmicutes	g__
SV1525	p__Proteobacteria
SV1526	p__Proteobacteria
SV1527	p__Firmicutes	g__
SV1528	p__Bacteroidetes	g__Bacteroides
SV1529
SV1530	p__Firmicutes
SV1531	p__Bacteroidetes	g__Prevotella
SV1532	p__Firmicutes	g__Pseudobutyrivibrio
SV1533	p__Bacteroidetes
SV1534	p__Firmicutes	g__
SV1535	p__Firmicutes	g__Coprococcus
SV1536	p__Bacteroidetes	g__[Prevotella]
SV1537
SV1538	p__Bacteroidetes	g__[Prevotella]
SV1539	p__Firmicutes	g__Butyricicoccus
SV1540	p__Bacteroidetes	g__Prevotella
SV1541	p__Firmicutes	g__Lachnospira
SV1542	p__Firmicutes	g__Lactobacillus
SV1543	p__Firmicutes	g__Coprococcus
SV1544	p__Firmicutes	g__Megasphaera
SV1545	p__Bacteroidetes	g__Prevotella
SV1546	p__Firmicutes	g__Coprococcus
SV1547	p__Firmicutes	g__Ruminococcus
SV1548	p__Firmicutes	g__
SV1549	p__Firmicutes	g__
SV1550	p__Verrucomicrobia	g__
SV1551	p__Firmicutes
SV1552	p__Bacteroidetes	g__
SV1553	p__Firmicutes	g__Lactobacillus
SV1554	p__Firmicutes
SV1555	p__Proteobacteria	g__Campylobacter
SV1556	p__Bacteroidetes	g__Prevotella
SV1557	p__Firmicutes	g__
SV1558	p__Firmicutes	g__
SV1559	p__Firmicutes
SV1560	p__Firmicutes	g__Oscillospira
SV1561	p__Firmicutes	g__Oscillospira
SV1562	p__Firmicutes	g__Ruminococcus
SV1563	p__Firmicutes
SV1564	p__Bacteroidetes	g__
SV1565	p__Bacteroidetes	g__Prevotella
SV1566	p__Bacteroidetes	g__
SV1567	p__Bacteroidetes	g__
SV1568	p__Bacteroidetes	g__Prevotella
SV1569	p__Firmicutes
SV1570	p__Firmicutes	g__
SV1571	p__Firmicutes	g__Oscillospira
SV1572	p__Bacteroidetes	g__
SV1573	p__Firmicutes	g__[Eubacterium]
SV1574	p__Proteobacteria	g__Campylobacter
SV1575	p__Firmicutes	g__Blautia
SV1576	p__Firmicutes	g__Coprococcus
SV1577	p__Spirochaetes	g__Treponema
SV1578	p__Bacteroidetes	g__Prevotella
SV1579	p__Firmicutes
SV1580	p__Firmicutes	g__
SV1581	p__Spirochaetes	g__Treponema
SV1582	p__Proteobacteria
SV1583	p__Bacteroidetes	g__Prevotella
SV1584	p__Firmicutes	g__
SV1585	p__Bacteroidetes	g__Prevotella
SV1586	p__Firmicutes	g__
SV1587	p__Firmicutes	g__Lactobacillus
SV1588	p__Bacteroidetes	g__
SV1589	p__Firmicutes	g__
SV1590
SV1591	p__Bacteroidetes	g__Paraprevotella
SV1592	p__Bacteroidetes	g__Prevotella
SV1593	p__Firmicutes	g__
SV1594	p__Spirochaetes	g__Treponema
SV1595	p__Bacteroidetes	g__
SV1596	p__Firmicutes	g__Oscillospira
SV1597	p__Firmicutes	g__
SV1598	p__Firmicutes	g__
SV1599	p__Bacteroidetes	g__
SV1600	p__Bacteroidetes	g__
SV1601	p__Bacteroidetes	g__Prevotella
SV1602	p__Firmicutes	g__Anaerovibrio
SV1603	p__Firmicutes	g__Oscillospira
SV1604	p__Firmicutes
SV1605	p__Firmicutes	g__
SV1606	p__Firmicutes	g__Oribacterium
SV1607	p__Bacteroidetes	g__Prevotella
SV1608	p__Firmicutes	g__Oscillospira
SV1609	p__Firmicutes	g__
SV1610	p__Bacteroidetes	g__
SV1611	p__Bacteroidetes	g__
SV1612	p__Bacteroidetes	g__CF231
SV1613	p__Bacteroidetes	g__CF231
SV1614	p__Firmicutes	g__
SV1615	p__Firmicutes	g__
SV1616	p__Bacteroidetes	g__
SV1617	p__Firmicutes	g__
SV1618	p__Firmicutes	g__
SV1619	p__Firmicutes	g__
SV1620	p__Fibrobacteres	g__Fibrobacter
SV1621	p__Firmicutes	g__Ruminococcus
SV1622	p__Firmicutes	g__
SV1623	p__Firmicutes	g__
SV1624	p__Spirochaetes	g__Treponema
SV1625	p__Bacteroidetes	g__
SV1626	p__Firmicutes	g__
SV1627	p__Firmicutes	g__Oscillospira
SV1628	p__Firmicutes	g__
SV1629	p__Bacteroidetes	g__Prevotella
SV1630	p__Firmicutes	g__
SV1631	p__Firmicutes	g__Oscillospira
SV1632	p__Firmicutes
SV1633
SV1634	p__Firmicutes	g__Anaerovibrio
SV1635	p__Firmicutes	g__
SV1636	p__Spirochaetes	g__Treponema
SV1637	p__Firmicutes	g__Oscillospira
SV1638	p__Proteobacteria
SV1639	p__Firmicutes	g__
SV1640	p__Bacteroidetes	g__Prevotella
SV1641	p__Proteobacteria	g__Campylobacter
SV1642	p__Bacteroidetes	g__Prevotella
SV1643	p__Firmicutes	g__
SV1644	p__Firmicutes	g__Coprococcus
SV1645	p__Firmicutes	g__
SV1646	p__Firmicutes
SV1647	p__Firmicutes	g__
SV1648	p__Bacteroidetes	g__CF231
SV1649	p__Firmicutes	g__Bulleidia
SV1650	p__Bacteroidetes	g__Prevotella
SV1651	p__Firmicutes	g__[Eubacterium]
SV1652	p__Firmicutes	g__
SV1653	p__Bacteroidetes	g__Prevotella
SV1654	p__Firmicutes	g__Coprococcus
SV1655	p__Bacteroidetes	g__
SV1656	p__Firmicutes	g__Oscillospira
SV1657	p__Proteobacteria	g__Desulfovibrio
SV1658	p__Bacteroidetes	g__CF231
SV1659	p__Firmicutes	g__
SV1660	p__Firmicutes	g__Oribacterium
SV1661	p__Bacteroidetes	g__Prevotella
SV1662	p__Firmicutes	g__Ruminococcus
SV1663	p__Firmicutes	g__
SV1664	p__Bacteroidetes	g__Prevotella
SV1665	p__Firmicutes	g__[Ruminococcus]
SV1666	p__Firmicutes
SV1667	p__Firmicutes	g__Phascolarctobacterium
SV1668	p__Firmicutes	g__Faecalibacterium
SV1669	p__Firmicutes	g__
SV1670	p__Firmicutes	g__Dorea
SV1671	p__Firmicutes	g__Oscillospira
SV1672	p__Bacteroidetes	g__
SV1673	p__Bacteroidetes	g__Paraprevotella
SV1674	p__Fibrobacteres	g__Fibrobacter
SV1675	p__Bacteroidetes	g__
SV1676	p__Firmicutes	g__
SV1677	p__TM7	g__
SV1678	p__Firmicutes	g__
SV1679	p__Bacteroidetes	g__Prevotella
SV1680	p__Firmicutes	g__Phascolarctobacterium
SV1681	p__Firmicutes	g__Oscillospira
SV1682	p__Firmicutes	g__
SV1683	p__Proteobacteria	g__
SV1684	p__Proteobacteria	g__
SV1685	p__Bacteroidetes	g__
SV1686	p__Firmicutes	g__Faecalibacterium
SV1687	p__Bacteroidetes	g__
SV1688	p__Bacteroidetes	g__Prevotella
SV1689	p__Bacteroidetes	g__
SV1690	p__Firmicutes	g__Coprococcus
SV1691	p__Bacteroidetes	g__Prevotella
SV1692	p__Firmicutes	g__
SV1693	p__Bacteroidetes	g__Prevotella
SV1694	p__Firmicutes
SV1695	p__Bacteroidetes	g__Prevotella
SV1696	p__Firmicutes	g__Ruminococcus
SV1697	p__Firmicutes	g__Phascolarctobacterium
SV1698	p__Bacteroidetes	g__
SV1699	p__Fibrobacteres	g__Fibrobacter
SV1700	p__Verrucomicrobia	g__
SV1701	p__Firmicutes	g__Ruminococcus
SV1702	p__Firmicutes	g__
SV1703	p__Firmicutes
SV1704	p__Bacteroidetes	g__[Prevotella]
SV1705	p__Firmicutes	g__Anaerovibrio
SV1706	p__Firmicutes	g__Lachnospira
SV1707	p__Bacteroidetes	g__Prevotella
SV1708	p__Firmicutes	g__
SV1709	p__Bacteroidetes	g__
SV1710	p__Verrucomicrobia	g__
SV1711	p__Firmicutes
SV1712	p__Bacteroidetes	g__Prevotella
SV1713	p__Firmicutes	g__[Eubacterium]
SV1714	p__Spirochaetes	g__Treponema
SV1715	p__Firmicutes	g__
SV1716	p__Firmicutes	g__
SV1717	p__Bacteroidetes	g__
SV1718	p__Firmicutes	g__p-75-a5
SV1719	p__Bacteroidetes	g__Prevotella
SV1720	p__Bacteroidetes	g__Prevotella
SV1721	p__Firmicutes	g__Oscillospira
SV1722	p__Firmicutes	g__Coprococcus
SV1723	p__Firmicutes	g__
SV1724	p__Bacteroidetes	g__Prevotella
SV1725	p__Bacteroidetes	g__Prevotella
SV1726	p__Firmicutes	g__
SV1727	p__Firmicutes	g__
SV1728	p__Firmicutes	g__
SV1729	p__Synergistetes	g__Pyramidobacter
SV1730	p__Firmicutes	g__
SV1731	p__Bacteroidetes	g__
SV1732	p__Firmicutes
SV1733	p__Bacteroidetes	g__[Prevotella]
SV1734	p__Tenericutes	g__Anaeroplasma
SV1735	p__Firmicutes	g__
SV1736
SV1737	p__Firmicutes	g__
SV1738	p__Bacteroidetes	g__Prevotella
SV1739	p__Bacteroidetes	g__
SV1740	p__Firmicutes	g__
SV1741	p__Firmicutes	g__rc4-4
SV1742	p__Firmicutes	g__Roseburia
SV1743	p__Firmicutes	g__Lachnospira
SV1744	p__Bacteroidetes	g__
SV1745	p__Firmicutes	g__Asteroleplasma
SV1746	p__Firmicutes
SV1747	p__Bacteroidetes	g__
SV1748	p__Verrucomicrobia	g__
SV1749	p__Firmicutes	g__Clostridium
SV1750	p__Spirochaetes	g__Treponema
SV1751	p__Bacteroidetes	g__[Prevotella]
SV1752	p__Bacteroidetes	g__
SV1753	p__Firmicutes
SV1754	p__Firmicutes	g__Clostridium
SV1755	p__Firmicutes	g__RFN20
SV1756	p__Proteobacteria
SV1757	p__Proteobacteria	g__Campylobacter
SV1758	p__Bacteroidetes	g__
SV1759	p__Firmicutes	g__Faecalibacterium
SV1760	p__Firmicutes
SV1761	p__Firmicutes	g__
SV1762	p__Bacteroidetes	g__
SV1763	p__Bacteroidetes
SV1764	p__Bacteroidetes	g__Paludibacter
SV1765	p__Bacteroidetes	g__
SV1766	p__Firmicutes	g__Butyrivibrio
SV1767	p__Bacteroidetes	g__Prevotella
SV1768	p__Firmicutes	g__Oscillospira
SV1769	p__Bacteroidetes	g__
SV1770	p__Firmicutes	g__Coprococcus
SV1771	p__Spirochaetes	g__Treponema
SV1772	p__Firmicutes	g__RFN20
SV1773	p__Firmicutes
SV1774	p__Actinobacteria	g__
SV1775	p__Euryarchaeota	g__Methanobrevibacter
SV1776	p__Bacteroidetes	g__Parabacteroides
SV1777	p__Firmicutes	g__
SV1778	p__Bacteroidetes	g__
SV1779	p__Bacteroidetes	g__[Prevotella]
SV1780	p__Bacteroidetes	g__
SV1781	p__Firmicutes
SV1782	p__Bacteroidetes	g__
SV1783	p__Firmicutes	g__Coprococcus
SV1784	p__Firmicutes	g__Oscillospira
SV1785	p__Bacteroidetes	g__
SV1786	p__Firmicutes	g__
SV1787	p__Firmicutes
SV1788	p__Firmicutes	g__Mitsuokella
SV1789	p__Bacteroidetes	g__
SV1790	p__Verrucomicrobia	g__
SV1791	p__Bacteroidetes
SV1792	p__Firmicutes	g__
SV1793	p__Firmicutes	g__
SV1794	p__Bacteroidetes	g__Prevotella
SV1795	p__Bacteroidetes	g__Prevotella
SV1796	p__Firmicutes	g__Bulleidia
SV1797	p__Bacteroidetes	g__[Prevotella]
SV1798	p__Firmicutes	g__Oscillospira
SV1799	p__Bacteroidetes	g__Paraprevotella
SV1800	p__Firmicutes	g__Lachnospira
SV1801	p__Firmicutes	g__
SV1802	p__Bacteroidetes	g__[Prevotella]
SV1803	p__Proteobacteria	g__Sutterella
SV1804	p__Firmicutes
SV1805	p__Bacteroidetes	g__
SV1806	p__Spirochaetes	g__Treponema
SV1807	p__Bacteroidetes	g__[Prevotella]
SV1808	p__Firmicutes	g__
SV1809	p__Verrucomicrobia	g__
SV1810	p__Bacteroidetes	g__
SV1811	p__Firmicutes	g__Butyrivibrio
SV1812	p__Firmicutes	g__
SV1813	p__Firmicutes	g__Bulleidia
SV1814	p__Firmicutes	g__Anaerovibrio
SV1815	p__Firmicutes	g__RFN20
SV1816	p__Firmicutes	g__Oscillospira
SV1817	p__Planctomycetes
SV1818	p__Bacteroidetes	g__
SV1819	p__Proteobacteria
SV1820	p__Firmicutes	g__Ruminococcus
SV1821	p__Firmicutes	g__
SV1822	p__Firmicutes	g__
SV1823	p__Bacteroidetes	g__
SV1824	p__Firmicutes	g__
SV1825	p__Spirochaetes	g__Treponema
SV1826	p__Proteobacteria
SV1827	p__Firmicutes	g__RFN20
SV1828	p__TM7	g__
SV1829	p__Bacteroidetes	g__Paludibacter
SV1830	p__Firmicutes
SV1831	p__Bacteroidetes	g__
SV1832	p__Firmicutes	g__Coprococcus
SV1833	p__Firmicutes	g__
SV1834	p__Bacteroidetes	g__[Prevotella]
SV1835	p__Firmicutes
SV1836	p__Bacteroidetes	g__
SV1837	p__Firmicutes
SV1838	p__Firmicutes	g__
SV1839	p__Firmicutes
SV1840	p__Firmicutes	g__Dorea
SV1841	p__Bacteroidetes	g__Prevotella
SV1842	p__Firmicutes	g__Oscillospira
SV1843	p__Bacteroidetes	g__
SV1844	p__Proteobacteria	g__
SV1845	p__Firmicutes	g__
SV1846	p__Bacteroidetes	g__
SV1847	p__Firmicutes	g__Dorea
SV1848	p__Firmicutes
SV1849	p__Spirochaetes	g__Treponema
SV1850
SV1851	p__Firmicutes	g__
SV1852	p__Firmicutes
SV1853	p__Firmicutes	g__
SV1854	p__Firmicutes	g__Turicibacter
SV1855	p__Bacteroidetes	g__Prevotella
SV1856	p__Firmicutes	g__
SV1857	p__Bacteroidetes	g__Prevotella
SV1858	p__Firmicutes	g__
SV1859	p__Firmicutes	g__
SV1860	p__Firmicutes	g__
SV1861	p__Firmicutes	g__
SV1862	p__Bacteroidetes	g__
SV1863	p__Firmicutes	g__
SV1864	p__Firmicutes	g__RFN20
SV1865	p__Firmicutes
SV1866	p__Firmicutes	g__Lactobacillus
SV1867	p__Firmicutes
SV1868	p__Firmicutes	g__
SV1869	p__Firmicutes	g__Coprococcus
SV1870	p__Firmicutes	g__[Eubacterium]
SV1871	p__Firmicutes	g__Bulleidia
SV1872	p__Firmicutes	g__Oscillospira
SV1873	p__Firmicutes	g__
SV1874	p__Firmicutes	g__Oscillospira
SV1875	p__Proteobacteria	g__Desulfovibrio
SV1876	p__Firmicutes	g__Ruminococcus
SV1877	p__Bacteroidetes	g__
SV1878	p__Firmicutes	g__Ruminococcus
SV1879	p__Firmicutes	g__
SV1880	p__Bacteroidetes	g__Prevotella
SV1881	p__Firmicutes	g__Lachnospira
SV1882	p__Firmicutes	g__
SV1883	p__Bacteroidetes	g__Prevotella
SV1884	p__Bacteroidetes	g__Prevotella
SV1885	p__Firmicutes	g__
SV1886	p__Fibrobacteres	g__Fibrobacter
SV1887	p__Firmicutes	g__Bulleidia
SV1888	p__Bacteroidetes	g__Prevotella
SV1889	p__Firmicutes	g__Mitsuokella
SV1890	p__Bacteroidetes	g__
SV1891	p__Bacteroidetes	g__Parabacteroides
SV1892	p__Firmicutes	g__RFN20
SV1893	p__Firmicutes	g__RFN20
SV1894	p__Bacteroidetes	g__
SV1895	p__Firmicutes	g__
SV1896	p__Firmicutes	g__Oscillospira
SV1897	p__Verrucomicrobia	g__
SV1898	p__Firmicutes	g__Butyrivibrio
SV1899	p__Bacteroidetes	g__
SV1900	p__Bacteroidetes	g__[Prevotella]
SV1901	p__Firmicutes	g__
SV1902	p__Firmicutes	g__Faecalibacterium
SV1903	p__Firmicutes	g__
SV1904	p__Spirochaetes	g__Treponema
SV1905	p__Firmicutes	g__Dialister
SV1906	p__Firmicutes	g__
SV1907	p__Firmicutes	g__Ruminococcus
SV1908	p__Spirochaetes	g__Treponema
SV1909	p__Firmicutes	g__Faecalibacterium
SV1910	p__Bacteroidetes	g__[Prevotella]
SV1911	p__Bacteroidetes	g__[Prevotella]
SV1912	p__Firmicutes	g__
SV1913	p__Firmicutes	g__
SV1914	p__Bacteroidetes	g__Parabacteroides
SV1915	p__Bacteroidetes	g__Prevotella
SV1916	p__Firmicutes
SV1917	p__Firmicutes	g__
SV1918	p__Bacteroidetes	g__[Prevotella]
SV1919	p__Proteobacteria
SV1920	p__Firmicutes	g__Lachnospira
SV1921	p__Firmicutes	g__Ruminococcus
SV1922	p__Bacteroidetes	g__
SV1923	p__Firmicutes
SV1924	p__Firmicutes
SV1925	p__Spirochaetes	g__Treponema
SV1926	p__Firmicutes
SV1927	p__Bacteroidetes	g__Parabacteroides
SV1928	p__Bacteroidetes	g__
SV1929	p__Firmicutes	g__
SV1930	p__Bacteroidetes	g__
SV1931	p__Firmicutes	g__Oscillospira
SV1932	p__Firmicutes	g__Oribacterium
SV1933	p__Bacteroidetes	g__
SV1934	p__Firmicutes	g__
SV1935	p__Fibrobacteres	g__Fibrobacter
SV1936	p__Bacteroidetes	g__Prevotella
SV1937	p__Firmicutes	g__
SV1938	p__Firmicutes	g__
SV1939	p__Firmicutes	g__
SV1940	p__Firmicutes	g__
SV1941	p__Firmicutes
SV1942	p__Bacteroidetes	g__
SV1943	p__Proteobacteria	g__
SV1944	p__Firmicutes	g__[Eubacterium]
SV1945	p__Firmicutes	g__
SV1946	p__Bacteroidetes	g__Parabacteroides
SV1947	p__Firmicutes	g__RFN20
SV1948	p__Fibrobacteres	g__Fibrobacter
SV1949	p__Firmicutes	g__
SV1950	p__Firmicutes	g__Roseburia
SV1951	p__Firmicutes	g__Blautia
SV1952	p__Firmicutes	g__Ruminococcus
SV1953	p__Firmicutes	g__[Eubacterium]
SV1954	p__Bacteroidetes	g__Prevotella
SV1955	p__Bacteroidetes	g__Prevotella
SV1956	p__Bacteroidetes	g__
SV1957	p__Bacteroidetes	g__Prevotella
SV1958	p__Bacteroidetes	g__Prevotella
SV1959	p__Firmicutes	g__
SV1960	p__Firmicutes	g__
SV1961	p__Bacteroidetes	g__Prevotella
SV1962	p__Firmicutes	g__
SV1963	p__Firmicutes	g__Coprococcus
SV1964	p__Bacteroidetes	g__
SV1965	p__Bacteroidetes
SV1966	p__Firmicutes	g__Coprococcus
SV1967	p__Firmicutes
SV1968	p__Firmicutes	g__Lachnospira
SV1969	p__Bacteroidetes	g__
SV1970	p__Firmicutes
SV1971	p__Firmicutes	g__Ruminococcus
SV1972	p__Spirochaetes	g__Treponema
SV1973	p__Firmicutes	g__Phascolarctobacterium
SV1974	p__Firmicutes	g__
SV1975	p__Verrucomicrobia	g__
SV1976	p__Firmicutes	g__Oscillospira
SV1977	p__Firmicutes	g__Oscillospira
SV1978	p__Firmicutes	g__RFN20
SV1979	p__Firmicutes	g__
SV1980	p__Verrucomicrobia	g__
SV1981	p__Firmicutes	g__Oscillospira
SV1982	p__Firmicutes	g__Ruminococcus
SV1983	p__Bacteroidetes	g__[Prevotella]
SV1984	p__Bacteroidetes	g__Prevotella
SV1985	p__Bacteroidetes	g__Prevotella
SV1986	p__Firmicutes	g__Faecalibacterium
SV1987	p__Firmicutes	g__Blautia
SV1988	p__Spirochaetes	g__Sphaerochaeta
SV1989	p__Firmicutes	g__
SV1990	p__Firmicutes	g__Ruminococcus
SV1991	p__Firmicutes	g__
SV1992	p__Firmicutes	g__
SV1993	p__Spirochaetes	g__Treponema
SV1994	p__Proteobacteria	g__Sutterella
SV1995	p__Firmicutes	g__
SV1996	p__Firmicutes
SV1997	p__Firmicutes
SV1998	p__Lentisphaerae	g__
SV1999	p__Firmicutes	g__Oscillospira
[truncated: 1,142 more rows]
